# Supplementary material for: The “minute diving beetles” of southern Australia – taxonomic revision of Gibbidessus Watts, 1978, with description of six new species (Coleoptera, Dytiscidae, Bidessini)
Source: Zookeys. 2020 Oct 12;975:11–49. doi: 10.3897/zookeys.975.55456 (PMC7572521; doi:10.3897/zookeys.975.55456)
Supplement: XML Treatment for Gibbidessus atomus [file zookeys.975.55456-treatment2.xml]

<!DOCTYPE tp:taxon-treatment
  PUBLIC "-//TaxonX//DTD Taxonomic Treatment Publishing DTD v0 20100105//EN" "tax-treatment-NSO.dtd">
<tp:taxon-treatment xmlns:tp="http://www.plazi.org/taxpub"><tp:treatment-meta><kwd-group><label>Taxon classification</label><kwd><named-content xmlns:xlink="http://www.w3.org/1999/xlink" content-type="kingdom">Animalia</named-content></kwd><kwd><named-content xmlns:xlink="http://www.w3.org/1999/xlink" content-type="order">Coleoptera</named-content></kwd><kwd><named-content xmlns:xlink="http://www.w3.org/1999/xlink" content-type="family">Dytiscidae</named-content></kwd></kwd-group><mixed-citation publication-type="journal"><person-group><name><surname>Hendrich</surname><given-names>Lars</given-names></name><name><surname>Watts</surname><given-names>Chris H.S.</given-names></name><name><surname>Balke</surname><given-names>Michael</given-names></name></person-group><article-title>The “minute diving beetles” of southern Australia – taxonomic revision of <italic><tp:taxon-name><tp:taxon-name-part taxon-name-part-type="genus" reg="Gibbidessus">Gibbidessus</tp:taxon-name-part></tp:taxon-name></italic> Watts, 1978, with description of six new species (<tp:taxon-name><tp:taxon-name-part taxon-name-part-type="order">Coleoptera</tp:taxon-name-part></tp:taxon-name>, <tp:taxon-name><tp:taxon-name-part taxon-name-part-type="family">Dytiscidae</tp:taxon-name-part></tp:taxon-name>, <tp:taxon-name><tp:taxon-name-part taxon-name-part-type="tribe">Bidessini</tp:taxon-name-part></tp:taxon-name>)</article-title><source>Zookeys</source><day>12</day><month>10</month><year>2020</year><volume>975</volume><fpage>11</fpage><lpage>49</lpage><pub-id pub-id-type="doi">10.3897/zookeys.975.55456</pub-id></mixed-citation></tp:treatment-meta><tp:nomenclature><tp:taxon-name><object-id xmlns:xlink="http://www.w3.org/1999/xlink" content-type="arpha" xlink:type="simple">7AFC883E-9CD1-562F-8296-A38ABA622302</object-id>
              <tp:taxon-name-part taxon-name-part-type="genus" reg="Gibbidessus">Gibbidessus</tp:taxon-name-part>
              <tp:taxon-name-part taxon-name-part-type="species" reg="atomus">atomus</tp:taxon-name-part>
              <object-id xmlns:xlink="http://www.w3.org/1999/xlink" content-type="zoobank" xlink:type="simple">http://zoobank.org/713DD48F-BA41-4581-A05F-DEECAED51519</object-id>
            </tp:taxon-name><tp:taxon-status xmlns:xlink="http://www.w3.org/1999/xlink" xlink:type="simple">sp. nov.</tp:taxon-status><xref ref-type="fig" rid="F1">Figs 1</xref><xref ref-type="fig" rid="F6">, 14</xref><xref ref-type="fig" rid="F10">, 23</xref><xref ref-type="fig" rid="F13">, 27</xref></tp:nomenclature><tp:treatment-sec sec-type="type locality" id="SECID0ETXAE"><title>Type locality.</title><p>Western Australia, Windy Harbour Road, 11 km south of Northcliffe, small pool in sedge swamp [<named-content xmlns:xlink="http://www.w3.org/1999/xlink" content-type="dwc:verbatimCoordinates" xlink:type="simple"><named-content content-type="geo-json" specific-use="{&#34;type&#34;:&#34;Point&#34;,&#34;coordinates&#34;:[116.068889,-34.814167]}" id="NCID0E3XAE" xlink:type="simple">34°48'51S, 116°4'8E</named-content></named-content>].</p></tp:treatment-sec><tp:treatment-sec sec-type="type material" id="SECID0EBYAE"><title>Type material.</title><p><bold><italic>Holotype</italic>,</bold> male: “Australia: SW <abbrev xmlns:xlink="http://www.w3.org/1999/xlink" xlink:title="Western Australia" id="ABBRID0EMYAE" xlink:type="simple">WA</abbrev>, D´Entrecasteaux NP, 11 km S, Northcliffe, 77m, 4.I.2007, <named-content xmlns:xlink="http://www.w3.org/1999/xlink" content-type="dwc:verbatimCoordinates" xlink:type="simple"><named-content content-type="geo-json" specific-use="{&#34;type&#34;:&#34;Point&#34;,&#34;coordinates&#34;:[116.089233,-34.734133]}" id="NCID0ETYAE" xlink:type="simple">34.44.048S, 116.05.354E</named-content></named-content> [<named-content xmlns:xlink="http://www.w3.org/1999/xlink" content-type="dwc:verbatimCoordinates" xlink:type="simple"><named-content content-type="geo-json" specific-use="{&#34;type&#34;:&#34;Point&#34;,&#34;coordinates&#34;:[116.086944,-34.733333]}" id="NCID0E1YAE" xlink:type="simple">34°44'0S, 116°5'13E</named-content></named-content>], L. &amp; E. Hendrich (<abbrev xmlns:xlink="http://www.w3.org/1999/xlink" xlink:title="Western Australia" id="ABBRID0E6YAE" xlink:type="simple">WA</abbrev> 162)”, “Holotype <italic><tp:taxon-name><tp:taxon-name-part taxon-name-part-type="genus" reg="Gibbidessus">Gibbidessus</tp:taxon-name-part> <tp:taxon-name-part taxon-name-part-type="species" reg="atomus">atomus</tp:taxon-name-part></tp:taxon-name></italic> Hendrich, Watts &amp; Balke des. 2020” [red printed label] (<named-content xmlns:xlink="http://www.w3.org/1999/xlink" content-type="dwc:institutional_code" xlink:type="simple">WAM</named-content>). <bold><italic>Paratypes</italic> (20 exs.)</bold>. 7 specimens with same data as holotype, three specimens with “DNA M. Balke 1729”, “DNA M. Balke 2780”, “DNA M. Balke 2781” [green printed labels]; 13 exs., “AUSTRALIA/<abbrev xmlns:xlink="http://www.w3.org/1999/xlink" xlink:title="Western Australia" id="ABBRID0E1ZAE" xlink:type="simple">WA</abbrev>: D´Entrecasteaux N.P., 11 km south of Northcliffe, Windy Harbour Road, 50 m, 3.1.2000, <named-content xmlns:xlink="http://www.w3.org/1999/xlink" content-type="dwc:verbatimCoordinates" xlink:type="simple"><named-content content-type="geo-json" specific-use="{&#34;type&#34;:&#34;Point&#34;,&#34;coordinates&#34;:[116.083333,-34.700000]}" id="NCID0EB1AE" xlink:type="simple">34°42'S, 116°05'E</named-content></named-content> [<named-content xmlns:xlink="http://www.w3.org/1999/xlink" content-type="dwc:verbatimCoordinates" xlink:type="simple"><named-content content-type="geo-json" specific-use="{&#34;type&#34;:&#34;Point&#34;,&#34;coordinates&#34;:[116.086944,-34.733333]}" id="NCID0EJ1AE" xlink:type="simple">34°44'0S, 116°5'13E</named-content></named-content>], Hendrich leg. (loc. <abbrev xmlns:xlink="http://www.w3.org/1999/xlink" xlink:title="Western Australia" id="ABBRID0EO1AE" xlink:type="simple">WA</abbrev> 10c/156)” (<named-content xmlns:xlink="http://www.w3.org/1999/xlink" content-type="dwc:institutional_code" xlink:type="simple">ANIC</named-content>, <abbrev xmlns:xlink="http://www.w3.org/1999/xlink" content-type="institution" xlink:title="Collection Lars Hendrich, Berlin, Germany; property of the NMW" id="ABBRID0E11AE" xlink:type="simple">CLH</abbrev>, <named-content xmlns:xlink="http://www.w3.org/1999/xlink" content-type="dwc:institutional_code" xlink:type="simple">SAMA</named-content>, <named-content xmlns:xlink="http://www.w3.org/1999/xlink" content-type="dwc:institutional_code" xlink:type="simple">ZSM</named-content>). All paratypes with red printed paratype labels.</p></tp:treatment-sec><tp:treatment-sec sec-type="material" id="SECID0EP2AE"><title>Additional material.</title><p>1 ex., “Australia, <abbrev xmlns:xlink="http://www.w3.org/1999/xlink" xlink:title="Western Australia" id="ABBRID0EV2AE" xlink:type="simple">WA</abbrev>, RVDLE03 Riverdale Wetland [<named-content xmlns:xlink="http://www.w3.org/1999/xlink" content-type="dwc:verbatimCoordinates" xlink:type="simple"><named-content content-type="geo-json" specific-use="{&#34;type&#34;:&#34;Point&#34;,&#34;coordinates&#34;:[115.785278,-32.989444]}" id="NCID0E32AE" xlink:type="simple">32°59'22S, 115°47'7E</named-content></named-content>], 23/09/2008, South West Catchment Council Mon.” (<abbrev xmlns:xlink="http://www.w3.org/1999/xlink" content-type="institution" xlink:title="Department of Parks &amp; Wildlife, Kensington, Australia" id="ABBRID0EB3AE" xlink:type="simple">DPAW</abbrev>).</p></tp:treatment-sec><tp:treatment-sec sec-type="diagnosis" id="SECID0EG3AE"><title>Diagnosis.</title><p>Very small species, externally characterised by widely rounded body, with less pronounced habitus disruption between pronotum and elytron, shiny non-microreticulate dorsal surface and vague ferruginous markings on elytra. Dorsoventrally rather domed. Cervical line present (Fig. <xref ref-type="fig" rid="F1">1</xref>).</p><fig id="F1" position="float" orientation="portrait"><object-id xmlns:xlink="http://www.w3.org/1999/xlink" content-type="doi" xlink:type="simple">10.3897/zookeys.975.55456.figures1-4</object-id><object-id xmlns:xlink="http://www.w3.org/1999/xlink" content-type="arpha" xlink:type="simple">E591B49B-BBAE-5FB0-AE11-30924A424783</object-id><label>Figures 1–4.</label><caption><p>Habitus of <bold>1</bold><italic><tp:taxon-name><tp:taxon-name-part taxon-name-part-type="genus" reg="Gibbidessus">Gibbidessus</tp:taxon-name-part> <tp:taxon-name-part taxon-name-part-type="species" reg="atomus">atomus</tp:taxon-name-part></tp:taxon-name></italic> sp. nov. <bold>2</bold><italic><tp:taxon-name><tp:taxon-name-part taxon-name-part-type="genus" reg="Gibbidessus">G.</tp:taxon-name-part> <tp:taxon-name-part taxon-name-part-type="species" reg="chipi">chipi</tp:taxon-name-part></tp:taxon-name></italic>, <bold>3</bold><italic><tp:taxon-name><tp:taxon-name-part taxon-name-part-type="genus" reg="Gibbidessus">G.</tp:taxon-name-part> <tp:taxon-name-part taxon-name-part-type="species" reg="davidi">davidi</tp:taxon-name-part></tp:taxon-name></italic>, male <bold>4</bold><italic><tp:taxon-name><tp:taxon-name-part taxon-name-part-type="genus" reg="Gibbidessus">G.</tp:taxon-name-part> <tp:taxon-name-part taxon-name-part-type="species" reg="davidi">davidi</tp:taxon-name-part></tp:taxon-name></italic> female. Scale bar: 1.0 mm.</p></caption><graphic xmlns:xlink="http://www.w3.org/1999/xlink" xlink:href="zookeys-975-011-g001.jpg" position="float" orientation="portrait" xlink:type="simple" id="oo_462660.jpg"><uri content-type="original_file" xlink:type="simple">https://binary.pensoft.net/fig/462660</uri></graphic></fig></tp:treatment-sec><tp:treatment-sec sec-type="description" id="SECID0ER5AE"><title>Measurements.</title><p>Holotype: <abbrev xmlns:xlink="http://www.w3.org/1999/xlink" xlink:title="total length" id="ABBRID0EX5AE" xlink:type="simple">TL</abbrev> = 1.15 mm, <abbrev xmlns:xlink="http://www.w3.org/1999/xlink" xlink:title="total length without head" id="ABBRID0E25AE" xlink:type="simple">TL-H</abbrev> = 1.05 mm, <abbrev xmlns:xlink="http://www.w3.org/1999/xlink" xlink:title="maximum width" id="ABBRID0E65AE" xlink:type="simple">MW</abbrev> = 0.6 mm. Paratypes: <abbrev xmlns:xlink="http://www.w3.org/1999/xlink" xlink:title="total length" id="ABBRID0ED6AE" xlink:type="simple">TL</abbrev> = 1.15–1.30 mm, <abbrev xmlns:xlink="http://www.w3.org/1999/xlink" xlink:title="total length without head" id="ABBRID0EH6AE" xlink:type="simple">TL-H</abbrev> = 1.0–1.05 mm, <abbrev xmlns:xlink="http://www.w3.org/1999/xlink" xlink:title="maximum width" id="ABBRID0EL6AE" xlink:type="simple">MW</abbrev> = 0.6–0.65 mm.</p><p><bold><italic>Head</italic>:</bold> Dark brown, around eyes almost black. Cervical line present. Strongly and coarsely punctate, rather shiny, microsculpture almost absent. Punctures weakly distributed anteriorly, strong posteriorly between eyes. Antennae relatively short, stout. Antennomeres ferruginous, darkened anteriorly.</p><p><bold><italic>Pronotum</italic>:</bold> Ferruginous, anterior and posterior margins darker. Disc of pronotum somewhat darkened, broadest at posterior corners. Punctation very weakly, almost evenly distributed, shiny, microsculpture absent. Sides of pronotum margined and almost evenly rounded. Angle between pronotum and elytra less pronounced, basal pronotal plicae present. Striae moderately defined, on almost 1/2 length of pronotum, moderately incurved.</p><p><bold><italic>Elytra</italic>:</bold> Dark brown with vague basal area ferruginous (Fig. <xref ref-type="fig" rid="F1">1</xref>). Coarsely and densely punctate, shiny, microsculpture absent. Striae weakly impressed, slightly straighter but shorter than basal pronotal striae.</p><p><bold><italic>Ventral side</italic>:</bold> Ferruginous. Prothorax and apex of abdomen paler than other parts. Metacoxae and metaventrite covered with numerous larger punctures, surface shiny, without microreticulation. Abdominal ventrites with dense and finer punctures, shiny, microreticulation absent. Metacoxal lines almost straight, anteriorly slightly divergent. Epipleuron ferruginous, coarsely punctate, shiny, lacking microsculpture. Legs ferruginous with meta-/mesotibiae and meta-/mesotarsi set in black.</p><p><bold><italic>Male</italic>.</bold> Dorsal surface with coarse punctures but otherwise with shiny surface (Fig. <xref ref-type="fig" rid="F1">1</xref>). Median lobe of aedeagus as in Fig. <xref ref-type="fig" rid="F6">14A, B</xref>. Shape of median lobe fairly uniform, bent evenly, apex straight and pointed. Paramere, as in <italic><tp:taxon-name><tp:taxon-name-part taxon-name-part-type="genus" reg="Limbodessus">Limbodessus</tp:taxon-name-part></tp:taxon-name></italic> Guignot, 1939, with hook or bent finger-like apical part with tiny setae on tip (Fig. <xref ref-type="fig" rid="F6">14C</xref>).</p></tp:treatment-sec><tp:treatment-sec sec-type="Affinities" id="SECID0EKBAG"><title>Affinities.</title><p>This species is similar to <italic><tp:taxon-name><tp:taxon-name-part taxon-name-part-type="genus" reg="Gibbidessus">G.</tp:taxon-name-part> <tp:taxon-name-part taxon-name-part-type="species" reg="davidi">davidi</tp:taxon-name-part></tp:taxon-name></italic> sp. nov. but readily separated by its smaller size, the different colour pattern and the form of the median lobe and parameres (Figs <xref ref-type="fig" rid="F6">14</xref>, <xref ref-type="fig" rid="F7">16</xref>).</p></tp:treatment-sec><tp:treatment-sec sec-type="etymology" id="SECID0EDCAG"><title>Etymology.</title><p>From Latin <italic><tp:taxon-name><tp:taxon-name-part taxon-name-part-type="genus" reg="Gibbidessus"/><tp:taxon-name-part taxon-name-part-type="species" reg="atomus">atomus</tp:taxon-name-part></tp:taxon-name></italic> (smallest particle), as it is the smallest epigean diving beetle in Australia described so far.</p></tp:treatment-sec><tp:treatment-sec sec-type="distribution" id="SECID0ETCAG"><title>Distribution.</title><p>South-western Australia. Known only from the type locality in the D´Entrecasteaux National Park, south of Northcliffe and the Riverdale Wetland [<named-content xmlns:xlink="http://www.w3.org/1999/xlink" content-type="dwc:verbatimCoordinates" xlink:type="simple"><named-content content-type="geo-json" specific-use="{&#34;type&#34;:&#34;Point&#34;,&#34;coordinates&#34;:[115.785278,-32.989444]}" id="NCID0E3CAG" xlink:type="simple">32°59'22S, 115°47'7E</named-content></named-content>] (Fig. <xref ref-type="fig" rid="F10">23</xref>).</p></tp:treatment-sec><tp:treatment-sec sec-type="habitat" id="SECID0EFDAG"><title>Habitat.</title><p>Most specimens were obtained from an exposed, shallow and small roundish puddle without any vegetation, except some algae (Fig. <xref ref-type="fig" rid="F13">27B</xref>). The remaining specimens were collected in a half-shaded pool in a <italic><tp:taxon-name><tp:taxon-name-part taxon-name-part-type="genus" reg="Melaleuca">Melaleuca</tp:taxon-name-part></tp:taxon-name></italic> blackwater swamp (Fig. <xref ref-type="fig" rid="F13">27A</xref>), with few clumps of <italic><tp:taxon-name><tp:taxon-name-part taxon-name-part-type="genus" reg="Juncus">Juncus</tp:taxon-name-part></tp:taxon-name></italic> spp. and extensive beds of macrophytes; depth up to 20 cm; bottom of sedge-filled peat (pH 5.5), twigs and rotten leaves. The heathlands south of Northcliffe are seasonally flooded, with some permanent water bodies in the summer. At Northcliffe the species is syntopic with <italic><tp:taxon-name><tp:taxon-name-part taxon-name-part-type="genus" reg="Gibbidessus">G.</tp:taxon-name-part> <tp:taxon-name-part taxon-name-part-type="species" reg="davidi">davidi</tp:taxon-name-part></tp:taxon-name></italic> sp. nov. (<xref ref-type="bibr" rid="B6">Hendrich 2001a</xref>), at the Riverdale Wetland it was collected with <italic><tp:taxon-name><tp:taxon-name-part taxon-name-part-type="genus" reg="Gibbidessus">G.</tp:taxon-name-part> <tp:taxon-name-part taxon-name-part-type="species" reg="davidi">davidi</tp:taxon-name-part></tp:taxon-name></italic> sp. nov. and <italic><tp:taxon-name><tp:taxon-name-part taxon-name-part-type="genus" reg="Gibbidessus">G.</tp:taxon-name-part> <tp:taxon-name-part taxon-name-part-type="species" reg="rottnestensis">rottnestensis</tp:taxon-name-part></tp:taxon-name></italic> sp. nov.</p><p>Apart from the <italic><tp:taxon-name><tp:taxon-name-part taxon-name-part-type="genus" reg="Gibbidessus">Gibbidessus</tp:taxon-name-part></tp:taxon-name></italic>, the water beetle coenosis at Northcliffe included the following species: <tp:taxon-name><tp:taxon-name-part taxon-name-part-type="family">Dytiscidae</tp:taxon-name-part></tp:taxon-name>: <italic><tp:taxon-name><tp:taxon-name-part taxon-name-part-type="genus" reg="Limbodessus">Limbodessus</tp:taxon-name-part> <tp:taxon-name-part taxon-name-part-type="species" reg="inornatus">inornatus</tp:taxon-name-part></tp:taxon-name></italic> (Sharp, 1882), <italic><tp:taxon-name><tp:taxon-name-part taxon-name-part-type="genus" reg="Antiporus">Antiporus</tp:taxon-name-part> <tp:taxon-name-part taxon-name-part-type="species" reg="hollingsworthi">hollingsworthi</tp:taxon-name-part></tp:taxon-name></italic> Watts, 1997, <italic><tp:taxon-name><tp:taxon-name-part taxon-name-part-type="genus" reg="Antiporus">A.</tp:taxon-name-part> <tp:taxon-name-part taxon-name-part-type="species" reg="mcraeae">mcraeae</tp:taxon-name-part></tp:taxon-name></italic> Watts &amp; Pinder, 2000, <italic><tp:taxon-name><tp:taxon-name-part taxon-name-part-type="genus" reg="Brancuporus">Brancuporus</tp:taxon-name-part> <tp:taxon-name-part taxon-name-part-type="species" reg="gottwaldi">gottwaldi</tp:taxon-name-part></tp:taxon-name></italic> (Hendrich, 2001), <italic><tp:taxon-name><tp:taxon-name-part taxon-name-part-type="genus" reg="Sternopriscus">Sternopriscus</tp:taxon-name-part> <tp:taxon-name-part taxon-name-part-type="species" reg="minimus">minimus</tp:taxon-name-part></tp:taxon-name></italic> Lea, 1899, <italic><tp:taxon-name><tp:taxon-name-part taxon-name-part-type="genus" reg="Sternopriscus">S.</tp:taxon-name-part> <tp:taxon-name-part taxon-name-part-type="species" reg="eikei">eikei</tp:taxon-name-part></tp:taxon-name></italic> Hendrich &amp; Watts, 2007, <italic><tp:taxon-name><tp:taxon-name-part taxon-name-part-type="genus" reg="Exocelina">Exocelina</tp:taxon-name-part> <tp:taxon-name-part taxon-name-part-type="species" reg="ater">ater</tp:taxon-name-part></tp:taxon-name></italic> (Sharp, 1882); <tp:taxon-name><tp:taxon-name-part taxon-name-part-type="family">Hydrophilidae</tp:taxon-name-part></tp:taxon-name>: <italic><tp:taxon-name><tp:taxon-name-part taxon-name-part-type="genus" reg="Enochrus">Enochrus</tp:taxon-name-part> <tp:taxon-name-part taxon-name-part-type="species" reg="eyrensis">eyrensis</tp:taxon-name-part></tp:taxon-name></italic> (Blackburn, 1895), <italic><tp:taxon-name><tp:taxon-name-part taxon-name-part-type="genus" reg="Limnoxenus">Limnoxenus</tp:taxon-name-part> <tp:taxon-name-part taxon-name-part-type="species" reg="zealandicus">zealandicus</tp:taxon-name-part></tp:taxon-name></italic> (Broun, 1880), <italic><tp:taxon-name><tp:taxon-name-part taxon-name-part-type="genus" reg="Paracymus">Paracymus</tp:taxon-name-part> <tp:taxon-name-part taxon-name-part-type="species" reg="pygmaeus">pygmaeus</tp:taxon-name-part></tp:taxon-name></italic> (Macleay, 1871).</p></tp:treatment-sec><tp:treatment-sec><!--Section generated to contain objects referenced in tp:taxon-treatment.--><fig id="F6" position="float" orientation="portrait"><object-id xmlns:xlink="http://www.w3.org/1999/xlink" content-type="doi" xlink:type="simple">10.3897/zookeys.975.55456.figures14-15</object-id><object-id xmlns:xlink="http://www.w3.org/1999/xlink" content-type="arpha" xlink:type="simple">1B9C777D-5DDC-54DE-B78A-9DEA43CB72D9</object-id><label>Figures 14, 15.</label><caption><p><bold>14</bold><italic><tp:taxon-name><tp:taxon-name-part taxon-name-part-type="genus" reg="Gibbidessus">Gibbidessus</tp:taxon-name-part> <tp:taxon-name-part taxon-name-part-type="species" reg="atomus">atomus</tp:taxon-name-part></tp:taxon-name></italic> sp. nov. <bold>15</bold><italic><tp:taxon-name><tp:taxon-name-part taxon-name-part-type="genus" reg="Gibbidessus">G.</tp:taxon-name-part> <tp:taxon-name-part taxon-name-part-type="species" reg="chipi">chipi</tp:taxon-name-part></tp:taxon-name></italic><bold>A</bold> median lobe in ventral view <bold>B</bold> median lobe in lateral view, left side <bold>C</bold> left paramere in lateral view. Scale bar: 0.2 mm.</p></caption><graphic xmlns:xlink="http://www.w3.org/1999/xlink" xlink:href="zookeys-975-011-g006.jpg" position="float" orientation="portrait" xlink:type="simple" id="oo_462665.jpg"><uri content-type="original_file" xlink:type="simple">https://binary.pensoft.net/fig/462665</uri></graphic></fig><fig id="F10" position="float" orientation="portrait"><object-id xmlns:xlink="http://www.w3.org/1999/xlink" content-type="doi" xlink:type="simple">10.3897/zookeys.975.55456.figures22-23</object-id><object-id xmlns:xlink="http://www.w3.org/1999/xlink" content-type="arpha" xlink:type="simple">81835CB5-FC4D-54AB-ABE7-6ED3878CC03F</object-id><label>Figures 22, 23.</label><caption><p>Distribution of <bold>22</bold><italic><tp:taxon-name><tp:taxon-name-part taxon-name-part-type="genus" reg="Gibbidessus">Gibbidessus</tp:taxon-name-part> <tp:taxon-name-part taxon-name-part-type="species" reg="chipi">chipi</tp:taxon-name-part></tp:taxon-name></italic> (black dots), <italic><tp:taxon-name><tp:taxon-name-part taxon-name-part-type="genus" reg="Gibbidessus">G.</tp:taxon-name-part> <tp:taxon-name-part taxon-name-part-type="species" reg="drikdrikensis">drikdrikensis</tp:taxon-name-part></tp:taxon-name></italic> sp. nov. (yellow square), <italic><tp:taxon-name><tp:taxon-name-part taxon-name-part-type="genus" reg="Gibbidessus">G.</tp:taxon-name-part> <tp:taxon-name-part taxon-name-part-type="species" reg="kangarooensis">kangarooensis</tp:taxon-name-part></tp:taxon-name></italic> sp. nov. (red square) <bold>23</bold><italic><tp:taxon-name><tp:taxon-name-part taxon-name-part-type="genus" reg="Gibbidessus">G.</tp:taxon-name-part> <tp:taxon-name-part taxon-name-part-type="species" reg="atomus">atomus</tp:taxon-name-part></tp:taxon-name></italic> sp. nov. (red square), <italic><tp:taxon-name><tp:taxon-name-part taxon-name-part-type="genus" reg="Gibbidessus">G.</tp:taxon-name-part> <tp:taxon-name-part taxon-name-part-type="species" reg="davidi">davidi</tp:taxon-name-part></tp:taxon-name></italic> sp. nov. (yellow square).</p></caption><graphic xmlns:xlink="http://www.w3.org/1999/xlink" xlink:href="zookeys-975-011-g010.jpg" position="float" orientation="portrait" xlink:type="simple" id="oo_462669.jpg"><uri content-type="original_file" xlink:type="simple">https://binary.pensoft.net/fig/462669</uri></graphic></fig><fig id="F13" position="float" orientation="portrait"><object-id xmlns:xlink="http://www.w3.org/1999/xlink" content-type="doi" xlink:type="simple">10.3897/zookeys.975.55456.figure27</object-id><object-id xmlns:xlink="http://www.w3.org/1999/xlink" content-type="arpha" xlink:type="simple">FA3F8CE1-B760-55A0-84EF-F823FC8AEE36</object-id><label>Figure 27.</label><caption><p>Habitat of <italic><tp:taxon-name><tp:taxon-name-part taxon-name-part-type="genus" reg="Gibbidessus">Gibbidessus</tp:taxon-name-part> <tp:taxon-name-part taxon-name-part-type="species" reg="atomus">atomus</tp:taxon-name-part></tp:taxon-name></italic> sp. nov. and <italic><tp:taxon-name><tp:taxon-name-part taxon-name-part-type="genus" reg="Gibbidessus">Gibbidessus</tp:taxon-name-part> <tp:taxon-name-part taxon-name-part-type="species" reg="davidi">davidi</tp:taxon-name-part></tp:taxon-name></italic> sp. nov. <bold>A</bold> Seasonally flooded <italic><tp:taxon-name><tp:taxon-name-part taxon-name-part-type="genus" reg="Melaleuca">Melaleuca</tp:taxon-name-part></tp:taxon-name></italic> sedge swamp <bold>B</bold> small and shallow heathland pool along Windy Harbour Road, south of Northcliffe, south-western Australia.</p></caption><graphic xmlns:xlink="http://www.w3.org/1999/xlink" xlink:href="zookeys-975-011-g013.jpg" position="float" orientation="portrait" xlink:type="simple" id="oo_462672.jpg"><uri content-type="original_file" xlink:type="simple">https://binary.pensoft.net/fig/462672</uri></graphic></fig><fig id="F7" position="float" orientation="portrait"><object-id xmlns:xlink="http://www.w3.org/1999/xlink" content-type="doi" xlink:type="simple">10.3897/zookeys.975.55456.figures16-17</object-id><object-id xmlns:xlink="http://www.w3.org/1999/xlink" content-type="arpha" xlink:type="simple">6EB6767A-9C87-5F3F-B91A-AB65786D9574</object-id><label>Figures 16, 17.</label><caption><p><bold>16</bold><italic><tp:taxon-name><tp:taxon-name-part taxon-name-part-type="genus" reg="Gibbidessus">Gibbidessus</tp:taxon-name-part> <tp:taxon-name-part taxon-name-part-type="species" reg="davidi">davidi</tp:taxon-name-part></tp:taxon-name></italic> sp. nov. <bold>17</bold><italic><tp:taxon-name><tp:taxon-name-part taxon-name-part-type="genus" reg="Gibbidessus">G.</tp:taxon-name-part> <tp:taxon-name-part taxon-name-part-type="species" reg="drikdrikensis">drikdrikensis</tp:taxon-name-part></tp:taxon-name></italic> sp. nov. <bold>A</bold> median lobe in ventral view <bold>B</bold> median lobe in lateral view, left side <bold>C</bold> left paramere in lateral view, <bold>D</bold> right paramere in lateral view. Scale bar: 0.2 mm.</p></caption><graphic xmlns:xlink="http://www.w3.org/1999/xlink" xlink:href="zookeys-975-011-g007.jpg" position="float" orientation="portrait" xlink:type="simple" id="oo_462666.jpg"><uri content-type="original_file" xlink:type="simple">https://binary.pensoft.net/fig/462666</uri></graphic></fig></tp:treatment-sec><ref-list><ref id="B6"><mixed-citation xmlns:xlink="http://www.w3.org/1999/xlink" xlink:type="simple"><person-group><name name-style="western"><surname>Hendrich</surname><given-names>L</given-names></name></person-group> (<year>2001a</year>) <article-title>A new species of <italic><tp:taxon-name><tp:taxon-name-part taxon-name-part-type="genus">Antiporus</tp:taxon-name-part></tp:taxon-name></italic> Sharp, 1882 from peatland swamps of south-western Australia (<tp:taxon-name><tp:taxon-name-part taxon-name-part-type="order">Coleoptera</tp:taxon-name-part></tp:taxon-name>: <tp:taxon-name><tp:taxon-name-part taxon-name-part-type="family">Dytiscidae</tp:taxon-name-part></tp:taxon-name>).</article-title><source>Linzer biologische Beiträge</source><volume>33</volume>(<issue>1</issue>): <fpage>299</fpage>–<lpage>308</lpage>.</mixed-citation></ref></ref-list></tp:taxon-treatment>
