# Supplementary material for: The “minute diving beetles” of southern Australia – taxonomic revision of Gibbidessus Watts, 1978, with description of six new species (Coleoptera, Dytiscidae, Bidessini)
Source: Zookeys. 2020 Oct 12;975:11–49. doi: 10.3897/zookeys.975.55456 (PMC7572521; doi:10.3897/zookeys.975.55456)
Supplement: XML Treatment for Gibbidessus chipi [file zookeys.975.55456-treatment3.xml]

<!DOCTYPE tp:taxon-treatment
  PUBLIC "-//TaxonX//DTD Taxonomic Treatment Publishing DTD v0 20100105//EN" "tax-treatment-NSO.dtd">
<tp:taxon-treatment xmlns:tp="http://www.plazi.org/taxpub"><tp:treatment-meta><kwd-group><label>Taxon classification</label><kwd><named-content xmlns:xlink="http://www.w3.org/1999/xlink" content-type="kingdom">Animalia</named-content></kwd><kwd><named-content xmlns:xlink="http://www.w3.org/1999/xlink" content-type="order">Coleoptera</named-content></kwd><kwd><named-content xmlns:xlink="http://www.w3.org/1999/xlink" content-type="family">Dytiscidae</named-content></kwd></kwd-group><mixed-citation publication-type="journal"><person-group><name><surname>Hendrich</surname><given-names>Lars</given-names></name><name><surname>Watts</surname><given-names>Chris H.S.</given-names></name><name><surname>Balke</surname><given-names>Michael</given-names></name></person-group><article-title>The “minute diving beetles” of southern Australia – taxonomic revision of <italic><tp:taxon-name><tp:taxon-name-part taxon-name-part-type="genus" reg="Gibbidessus">Gibbidessus</tp:taxon-name-part></tp:taxon-name></italic> Watts, 1978, with description of six new species (<tp:taxon-name><tp:taxon-name-part taxon-name-part-type="order">Coleoptera</tp:taxon-name-part></tp:taxon-name>, <tp:taxon-name><tp:taxon-name-part taxon-name-part-type="family">Dytiscidae</tp:taxon-name-part></tp:taxon-name>, <tp:taxon-name><tp:taxon-name-part taxon-name-part-type="tribe">Bidessini</tp:taxon-name-part></tp:taxon-name>)</article-title><source>Zookeys</source><day>12</day><month>10</month><year>2020</year><volume>975</volume><fpage>11</fpage><lpage>49</lpage><pub-id pub-id-type="doi">10.3897/zookeys.975.55456</pub-id></mixed-citation></tp:treatment-meta><tp:nomenclature><tp:taxon-name><object-id xmlns:xlink="http://www.w3.org/1999/xlink" content-type="arpha" xlink:type="simple">00BCECF0-71B6-56B4-B7BE-D283858A481C</object-id>
              <tp:taxon-name-part taxon-name-part-type="genus" reg="Gibbidessus">Gibbidessus</tp:taxon-name-part>
              <tp:taxon-name-part taxon-name-part-type="species" reg="chipi">chipi</tp:taxon-name-part>
            </tp:taxon-name><tp:taxon-authority>Watts, 1978</tp:taxon-authority><xref ref-type="fig" rid="F1">Figs 2</xref><xref ref-type="fig" rid="F6">, 15</xref><xref ref-type="fig" rid="F10">, 22</xref><tp:nomenclature-citation-list><tp:nomenclature-citation><tp:taxon-name>
                  <tp:taxon-name-part taxon-name-part-type="genus" reg="Gibbidessus">Gibbidessus</tp:taxon-name-part> <tp:taxon-name-part taxon-name-part-type="species" reg="chipi">chipi</tp:taxon-name-part></tp:taxon-name><comment>Watts, 1978: 33 (original description); <xref ref-type="bibr" rid="B20">Watts (1985</xref>: 24, checklist); <xref ref-type="bibr" rid="B13">Lawrence et al. (1987</xref>: 335, catalogue); <xref ref-type="bibr" rid="B4">Biström (1988</xref>: 19, systematics); <xref ref-type="bibr" rid="B21">Watts (2002</xref>: 31, 44, identification key, checklist); <xref ref-type="bibr" rid="B5">Davies et al. (2003</xref>: 24, 27, faunistics); Nilsson &amp; Hájek (2020: 108, catalogue).</comment></tp:nomenclature-citation></tp:nomenclature-citation-list></tp:nomenclature><tp:treatment-sec sec-type="type locality" id="SECID0EZLAG"><title>Type locality.</title><p>Australia, New South Wales, Collector, old farm dam [<named-content xmlns:xlink="http://www.w3.org/1999/xlink" content-type="dwc:verbatimCoordinates" xlink:type="simple"><named-content content-type="geo-json" specific-use="{&#34;type&#34;:&#34;Point&#34;,&#34;coordinates&#34;:[149.440000,-34.911111]}" id="NCID0ECMAG" xlink:type="simple">34°54'40S, 149°26'24E</named-content></named-content>].</p></tp:treatment-sec><tp:treatment-sec sec-type="type material" id="SECID0EHMAG"><title>Type material.</title><p><bold><italic>Holotype</italic>,</bold> male [with one paratype on the same plate]: “Collector <abbrev xmlns:xlink="http://www.w3.org/1999/xlink" xlink:title="New South Wales" id="ABBRID0ESMAG" xlink:type="simple">NSW</abbrev> Febr 1961 C.W.”, “Holotype” [red printed label], “<named-content xmlns:xlink="http://www.w3.org/1999/xlink" content-type="dwc:institutional_code" xlink:type="simple">ANIC</named-content> Database No. 25 015140” [printed label], “Holotype <tp:taxon-name><tp:taxon-name-part taxon-name-part-type="genus" reg="Gibbidessus">Gibbidessus</tp:taxon-name-part> <tp:taxon-name-part taxon-name-part-type="species" reg="chipi">chipi</tp:taxon-name-part></tp:taxon-name> Det. C. Watts 1976 [handwritten label by Chris Watts] (<named-content xmlns:xlink="http://www.w3.org/1999/xlink" content-type="dwc:institutional_code" xlink:type="simple">ANIC</named-content>). <bold><italic>Paratypes</italic> (10 exs.)</bold>. 2 males, 4 females: “Collector <abbrev xmlns:xlink="http://www.w3.org/1999/xlink" xlink:title="New South Wales" id="ABBRID0EUNAG" xlink:type="simple">NSW</abbrev> 2/61” [handwritten label by Chris Watts], “Paratype <tp:taxon-name><tp:taxon-name-part taxon-name-part-type="genus" reg="Gibbidessus">Gibbidessus</tp:taxon-name-part> <tp:taxon-name-part taxon-name-part-type="species" reg="chipi">chipi</tp:taxon-name-part></tp:taxon-name> Det C. Watts 1976” [white, printed and handwritten label], “<named-content xmlns:xlink="http://www.w3.org/1999/xlink" content-type="dwc:institutional_code" xlink:type="simple">ANIC</named-content> Database No 2515141” (<named-content xmlns:xlink="http://www.w3.org/1999/xlink" content-type="dwc:institutional_code" xlink:type="simple">ANIC</named-content>); 2 males: “Collector <abbrev xmlns:xlink="http://www.w3.org/1999/xlink" xlink:title="New South Wales" id="ABBRID0ESOAG" xlink:type="simple">NSW</abbrev> 2/61” [handwritten label by Chris Watts], “Paratype <tp:taxon-name><tp:taxon-name-part taxon-name-part-type="genus" reg="Gibbidessus">Gibbidessus</tp:taxon-name-part> <tp:taxon-name-part taxon-name-part-type="species" reg="chipi">chipi</tp:taxon-name-part></tp:taxon-name> Det C. Watts 1976” [white, printed and handwritten label], “<named-content xmlns:xlink="http://www.w3.org/1999/xlink" content-type="dwc:institutional_code" xlink:type="simple">SAMA</named-content> Database No 25-003994” (<named-content xmlns:xlink="http://www.w3.org/1999/xlink" content-type="dwc:institutional_code" xlink:type="simple">SAMA</named-content>); 1 male, 1 female: “Dartmoor Victoria Jan 59. CW” [handwritten label], “Paratype <tp:taxon-name><tp:taxon-name-part taxon-name-part-type="genus" reg="Gibbidessus">Gibbidessus</tp:taxon-name-part> <tp:taxon-name-part taxon-name-part-type="species" reg="chipi">chipi</tp:taxon-name-part></tp:taxon-name> Det C. Watts 1976” [white, printed and handwritten label], “<named-content xmlns:xlink="http://www.w3.org/1999/xlink" content-type="dwc:institutional_code" xlink:type="simple">SAMA</named-content> Database No 25-003398” (<named-content xmlns:xlink="http://www.w3.org/1999/xlink" content-type="dwc:institutional_code" xlink:type="simple">SAMA</named-content>).</p></tp:treatment-sec><tp:treatment-sec sec-type="material" id="SECID0EKQAG"><title>Additional material studied</title><p><bold>(17 exs.):</bold><bold>South Australia</bold>. 2 exs., “1 km S, Nangwarry 5.X.2000, C. Watts leg.”, “<named-content xmlns:xlink="http://www.w3.org/1999/xlink" content-type="dwc:institutional_code" xlink:type="simple">SAMA</named-content> Database No 25-004002”, one specimen “DNA M. Balke 2109 [green printed label] (<named-content xmlns:xlink="http://www.w3.org/1999/xlink" content-type="dwc:institutional_code" xlink:type="simple">SAMA</named-content>, <named-content xmlns:xlink="http://www.w3.org/1999/xlink" content-type="dwc:institutional_code" xlink:type="simple">ZSM</named-content>); 3 exs., “Fleurieu Peninsula, Myponga, A.H. Elston leg.”, “<named-content xmlns:xlink="http://www.w3.org/1999/xlink" content-type="dwc:institutional_code" xlink:type="simple">SAMA</named-content> Database No 25-00399” (<named-content xmlns:xlink="http://www.w3.org/1999/xlink" content-type="dwc:institutional_code" xlink:type="simple">SAMA</named-content>); 1 ex., “Mt. Crawford State Forest, Watts Gully, 3.X.1998, C. Watts leg.”, “<named-content xmlns:xlink="http://www.w3.org/1999/xlink" content-type="dwc:institutional_code" xlink:type="simple">SAMA</named-content> Database No 25-003996” (<named-content xmlns:xlink="http://www.w3.org/1999/xlink" content-type="dwc:institutional_code" xlink:type="simple">SAMA</named-content>). <bold>Victoria:</bold> 1 ex., “5.3 km S, Drik Drik,14.VIII.2004, C. Watts leg.”, “DNA Voucher d” (<named-content xmlns:xlink="http://www.w3.org/1999/xlink" content-type="dwc:institutional_code" xlink:type="simple">SAMA</named-content>); 6 exs., “18 km W Casterton, 25.IX.1998, C. Watts leg.”, “<named-content xmlns:xlink="http://www.w3.org/1999/xlink" content-type="dwc:institutional_code" xlink:type="simple">SAMA</named-content> Database No 25-004003” (<named-content xmlns:xlink="http://www.w3.org/1999/xlink" content-type="dwc:institutional_code" xlink:type="simple">SAMA</named-content>); 3 exs., “18 km W Casterton, 25.IX.1998, C. Watts leg.” (<abbrev xmlns:xlink="http://www.w3.org/1999/xlink" content-type="institution" xlink:title="Collection Lars Hendrich, Berlin, Germany; property of the NMW" id="ABBRID0EGTAG" xlink:type="simple">CLH</abbrev>); 1 ex., “22 km W Casterton, 23.IX.1999, C. Watts leg.”, “photographed” [yellow label], “<named-content xmlns:xlink="http://www.w3.org/1999/xlink" content-type="dwc:institutional_code" xlink:type="simple">SAMA</named-content> Database No 25-004004” (<named-content xmlns:xlink="http://www.w3.org/1999/xlink" content-type="dwc:institutional_code" xlink:type="simple">SAMA</named-content>).</p></tp:treatment-sec><tp:treatment-sec sec-type="diagnosis" id="SECID0E2TAG"><title>Diagnosis.</title><p>Medium-sized species which externally is characterised by a widely rounded body, shiny non-microreticulate dorsal surface, vague testaceous markings on elytra, and without habitus disruption between pronotum and elytron. Dorsoventrally rather domed. Cervical line present (Fig. <xref ref-type="fig" rid="F1">2</xref>).</p></tp:treatment-sec><tp:treatment-sec sec-type="description" id="SECID0EFUAG"><title>Measurements.</title><p><abbrev xmlns:xlink="http://www.w3.org/1999/xlink" xlink:title="total length" id="ABBRID0ELUAG" xlink:type="simple">TL</abbrev> = 1.5–1.55 mm, <abbrev xmlns:xlink="http://www.w3.org/1999/xlink" xlink:title="total length without head" id="ABBRID0EPUAG" xlink:type="simple">TL-H</abbrev> = 1.4–1.45 mm, <abbrev xmlns:xlink="http://www.w3.org/1999/xlink" xlink:title="maximum width" id="ABBRID0ETUAG" xlink:type="simple">MW</abbrev> = 0.86–0.98 mm.</p><p><bold><italic>Head</italic>:</bold> Dark brown, around eyes almost black. Cervical line present. Strongly and coarsely punctate, rather shiny, microsculpture almost absent. Punctures weakly anteriorly and strongly posteriorly between eyes. Antennae relatively short, stout. Antennomeres 1-2 ferruginous, 3-11 darkened anteriorly.</p><p><bold><italic>Pronotum</italic>:</bold> Ferruginous, anterior and posterior margins darker. Disc of pronotum somewhat darkened, broadest at posterior corners. Punctation very weakly punctate almost evenly distributed, shiny and microsculpture absent. Sides of pronotum margined and almost evenly rounded. Angle between pronotum and elytra not pronounced, basal pronotal plicae present. Striae well defined, almost 1/2 length of pronotum, strongly incurved.</p><p><bold><italic>Elytra</italic>:</bold> Ferruginous, with vague areas darkened (Fig. <xref ref-type="fig" rid="F1">2</xref>). Coarsely and densely punctate, shiny, microsculpture absent. Striae strongly impressed, same length as basal pronotal striae but slightly straighter.</p><p><bold><italic>Ventral side</italic>:</bold> Ferruginous. Prothorax and abdomen paler than other parts. Metacoxae and metaventrite covered with numerous larger punctures, surface shiny, without microreticulation. Abdominal ventrites with dense and fine punctures, shiny, microreticulation absent. Metacoxal lines almost straight, anteriorly slightly divergent. Epipleuron testaceous, with few coarse punctures, shiny, lacking microsculpture. Legs ferruginous with meta-/mesotibia and meta-/mesotarsi set in black.</p><p><bold><italic>Male</italic></bold>. Dorsal surface with coarse punctures but otherwise with shiny surface Fig. <xref ref-type="fig" rid="F1">2</xref>. Median lobe of aedeagus as in Fig. <xref ref-type="fig" rid="F6">15A, B</xref>. Shape of median lobe fairly uniform, apex in lateral view straight and pointed, in ventral view very broad and rounded at apex. Parameres bi-segmented and elongated with few setae at apex (Fig. <xref ref-type="fig" rid="F6">15C</xref>).</p></tp:treatment-sec><tp:treatment-sec sec-type="Affinities" id="SECID0EKWAG"><title>Affinities.</title><p>This species is similar to <italic><tp:taxon-name><tp:taxon-name-part taxon-name-part-type="genus" reg="Gibbidessus">G.</tp:taxon-name-part> <tp:taxon-name-part taxon-name-part-type="species" reg="drikdrikensis">drikdrikensis</tp:taxon-name-part></tp:taxon-name></italic> sp. nov. but readily separated by its smaller size, and the form of the median lobe (Figs <xref ref-type="fig" rid="F6">15</xref>, <xref ref-type="fig" rid="F7">17</xref>).</p></tp:treatment-sec><tp:treatment-sec sec-type="distribution" id="SECID0EDXAG"><title>Distribution.</title><p>South-eastern Australia, from the Lofty Ranges near Adelaide and north-eastern Tasmania to Canberra (<xref ref-type="bibr" rid="B19">Watts 1978</xref>). Also recorded from King Island, Bertie Lagoon [<named-content xmlns:xlink="http://www.w3.org/1999/xlink" content-type="dwc:verbatimCoordinates" xlink:type="simple"><named-content content-type="geo-json" specific-use="{&#34;type&#34;:&#34;Point&#34;,&#34;coordinates&#34;:[144.073333,-39.710000]}" id="NCID0EQXAG" xlink:type="simple">39°42'36S, 144°4'24E</named-content></named-content>] (<xref ref-type="bibr" rid="B5">Davies et al. 2003</xref>), northwest of Tasmania (Fig. <xref ref-type="fig" rid="F10">22</xref>).</p></tp:treatment-sec><tp:treatment-sec sec-type="habitat" id="SECID0E4XAG"><title>Habitat.</title><p>The type specimens were collected in an old farm dam and its flood zone, overgrown by rich vegetation. In Victoria and South Australia most of the specimens were collected in small shallow pools and seasonal wetlands. A single specimen from South Australia (Mount Crawford State Forest, Watts Gully) has been found in a shallow, slow flowing temporary forest creek. At Dri Drik, in Victoria, the species is syntopic with <italic><tp:taxon-name><tp:taxon-name-part taxon-name-part-type="genus" reg="Gibbidessus">G.</tp:taxon-name-part> <tp:taxon-name-part taxon-name-part-type="species" reg="drikdrikensis">drikdrikensis</tp:taxon-name-part></tp:taxon-name></italic> sp. nov.</p></tp:treatment-sec><tp:treatment-sec><!--Section generated to contain objects referenced in tp:taxon-treatment.--><fig id="F1" position="float" orientation="portrait"><object-id xmlns:xlink="http://www.w3.org/1999/xlink" content-type="doi" xlink:type="simple">10.3897/zookeys.975.55456.figures1-4</object-id><object-id xmlns:xlink="http://www.w3.org/1999/xlink" content-type="arpha" xlink:type="simple">E591B49B-BBAE-5FB0-AE11-30924A424783</object-id><label>Figures 1–4.</label><caption><p>Habitus of <bold>1</bold><italic><tp:taxon-name><tp:taxon-name-part taxon-name-part-type="genus" reg="Gibbidessus">Gibbidessus</tp:taxon-name-part> <tp:taxon-name-part taxon-name-part-type="species" reg="atomus">atomus</tp:taxon-name-part></tp:taxon-name></italic> sp. nov. <bold>2</bold><italic><tp:taxon-name><tp:taxon-name-part taxon-name-part-type="genus" reg="Gibbidessus">G.</tp:taxon-name-part> <tp:taxon-name-part taxon-name-part-type="species" reg="chipi">chipi</tp:taxon-name-part></tp:taxon-name></italic>, <bold>3</bold><italic><tp:taxon-name><tp:taxon-name-part taxon-name-part-type="genus" reg="Gibbidessus">G.</tp:taxon-name-part> <tp:taxon-name-part taxon-name-part-type="species" reg="davidi">davidi</tp:taxon-name-part></tp:taxon-name></italic>, male <bold>4</bold><italic><tp:taxon-name><tp:taxon-name-part taxon-name-part-type="genus" reg="Gibbidessus">G.</tp:taxon-name-part> <tp:taxon-name-part taxon-name-part-type="species" reg="davidi">davidi</tp:taxon-name-part></tp:taxon-name></italic> female. Scale bar: 1.0 mm.</p></caption><graphic xmlns:xlink="http://www.w3.org/1999/xlink" xlink:href="zookeys-975-011-g001.jpg" position="float" orientation="portrait" xlink:type="simple" id="oo_462660.jpg"><uri content-type="original_file" xlink:type="simple">https://binary.pensoft.net/fig/462660</uri></graphic></fig><fig id="F6" position="float" orientation="portrait"><object-id xmlns:xlink="http://www.w3.org/1999/xlink" content-type="doi" xlink:type="simple">10.3897/zookeys.975.55456.figures14-15</object-id><object-id xmlns:xlink="http://www.w3.org/1999/xlink" content-type="arpha" xlink:type="simple">1B9C777D-5DDC-54DE-B78A-9DEA43CB72D9</object-id><label>Figures 14, 15.</label><caption><p><bold>14</bold><italic><tp:taxon-name><tp:taxon-name-part taxon-name-part-type="genus" reg="Gibbidessus">Gibbidessus</tp:taxon-name-part> <tp:taxon-name-part taxon-name-part-type="species" reg="atomus">atomus</tp:taxon-name-part></tp:taxon-name></italic> sp. nov. <bold>15</bold><italic><tp:taxon-name><tp:taxon-name-part taxon-name-part-type="genus" reg="Gibbidessus">G.</tp:taxon-name-part> <tp:taxon-name-part taxon-name-part-type="species" reg="chipi">chipi</tp:taxon-name-part></tp:taxon-name></italic><bold>A</bold> median lobe in ventral view <bold>B</bold> median lobe in lateral view, left side <bold>C</bold> left paramere in lateral view. Scale bar: 0.2 mm.</p></caption><graphic xmlns:xlink="http://www.w3.org/1999/xlink" xlink:href="zookeys-975-011-g006.jpg" position="float" orientation="portrait" xlink:type="simple" id="oo_462665.jpg"><uri content-type="original_file" xlink:type="simple">https://binary.pensoft.net/fig/462665</uri></graphic></fig><fig id="F10" position="float" orientation="portrait"><object-id xmlns:xlink="http://www.w3.org/1999/xlink" content-type="doi" xlink:type="simple">10.3897/zookeys.975.55456.figures22-23</object-id><object-id xmlns:xlink="http://www.w3.org/1999/xlink" content-type="arpha" xlink:type="simple">81835CB5-FC4D-54AB-ABE7-6ED3878CC03F</object-id><label>Figures 22, 23.</label><caption><p>Distribution of <bold>22</bold><italic><tp:taxon-name><tp:taxon-name-part taxon-name-part-type="genus" reg="Gibbidessus">Gibbidessus</tp:taxon-name-part> <tp:taxon-name-part taxon-name-part-type="species" reg="chipi">chipi</tp:taxon-name-part></tp:taxon-name></italic> (black dots), <italic><tp:taxon-name><tp:taxon-name-part taxon-name-part-type="genus" reg="Gibbidessus">G.</tp:taxon-name-part> <tp:taxon-name-part taxon-name-part-type="species" reg="drikdrikensis">drikdrikensis</tp:taxon-name-part></tp:taxon-name></italic> sp. nov. (yellow square), <italic><tp:taxon-name><tp:taxon-name-part taxon-name-part-type="genus" reg="Gibbidessus">G.</tp:taxon-name-part> <tp:taxon-name-part taxon-name-part-type="species" reg="kangarooensis">kangarooensis</tp:taxon-name-part></tp:taxon-name></italic> sp. nov. (red square) <bold>23</bold><italic><tp:taxon-name><tp:taxon-name-part taxon-name-part-type="genus" reg="Gibbidessus">G.</tp:taxon-name-part> <tp:taxon-name-part taxon-name-part-type="species" reg="atomus">atomus</tp:taxon-name-part></tp:taxon-name></italic> sp. nov. (red square), <italic><tp:taxon-name><tp:taxon-name-part taxon-name-part-type="genus" reg="Gibbidessus">G.</tp:taxon-name-part> <tp:taxon-name-part taxon-name-part-type="species" reg="davidi">davidi</tp:taxon-name-part></tp:taxon-name></italic> sp. nov. (yellow square).</p></caption><graphic xmlns:xlink="http://www.w3.org/1999/xlink" xlink:href="zookeys-975-011-g010.jpg" position="float" orientation="portrait" xlink:type="simple" id="oo_462669.jpg"><uri content-type="original_file" xlink:type="simple">https://binary.pensoft.net/fig/462669</uri></graphic></fig><fig id="F7" position="float" orientation="portrait"><object-id xmlns:xlink="http://www.w3.org/1999/xlink" content-type="doi" xlink:type="simple">10.3897/zookeys.975.55456.figures16-17</object-id><object-id xmlns:xlink="http://www.w3.org/1999/xlink" content-type="arpha" xlink:type="simple">6EB6767A-9C87-5F3F-B91A-AB65786D9574</object-id><label>Figures 16, 17.</label><caption><p><bold>16</bold><italic><tp:taxon-name><tp:taxon-name-part taxon-name-part-type="genus" reg="Gibbidessus">Gibbidessus</tp:taxon-name-part> <tp:taxon-name-part taxon-name-part-type="species" reg="davidi">davidi</tp:taxon-name-part></tp:taxon-name></italic> sp. nov. <bold>17</bold><italic><tp:taxon-name><tp:taxon-name-part taxon-name-part-type="genus" reg="Gibbidessus">G.</tp:taxon-name-part> <tp:taxon-name-part taxon-name-part-type="species" reg="drikdrikensis">drikdrikensis</tp:taxon-name-part></tp:taxon-name></italic> sp. nov. <bold>A</bold> median lobe in ventral view <bold>B</bold> median lobe in lateral view, left side <bold>C</bold> left paramere in lateral view, <bold>D</bold> right paramere in lateral view. Scale bar: 0.2 mm.</p></caption><graphic xmlns:xlink="http://www.w3.org/1999/xlink" xlink:href="zookeys-975-011-g007.jpg" position="float" orientation="portrait" xlink:type="simple" id="oo_462666.jpg"><uri content-type="original_file" xlink:type="simple">https://binary.pensoft.net/fig/462666</uri></graphic></fig></tp:treatment-sec><ref-list><ref id="B20"><mixed-citation xmlns:xlink="http://www.w3.org/1999/xlink" xlink:type="simple"><person-group><name name-style="western"><surname>Watts</surname><given-names>CHS</given-names></name></person-group> (<year>1985</year>) <article-title>A faunal assessment of Australian <tp:taxon-name><tp:taxon-name-part taxon-name-part-type="clade">Hydradephaga</tp:taxon-name-part></tp:taxon-name>.</article-title><source>Proceedings of the Academy of Natural Sciences of Philadelphia</source><volume>137</volume>(<issue>1</issue>): <fpage>22</fpage>–<lpage>28</lpage>.</mixed-citation></ref><ref id="B13"><mixed-citation xmlns:xlink="http://www.w3.org/1999/xlink" xlink:type="simple"><person-group><name name-style="western"><surname>Lawrence</surname><given-names>JF</given-names></name><name name-style="western"><surname>Weir</surname><given-names>TA</given-names></name><name name-style="western"><surname>Pyke</surname><given-names>JE</given-names></name></person-group> (<year>1987</year>) <source><tp:taxon-name><tp:taxon-name-part taxon-name-part-type="family">Haliplidae</tp:taxon-name-part></tp:taxon-name>, <tp:taxon-name><tp:taxon-name-part taxon-name-part-type="family">Hygrobiidae</tp:taxon-name-part></tp:taxon-name>, <tp:taxon-name><tp:taxon-name-part taxon-name-part-type="family">Noteridae</tp:taxon-name-part></tp:taxon-name>, <tp:taxon-name><tp:taxon-name-part taxon-name-part-type="family">Dytiscidae</tp:taxon-name-part></tp:taxon-name> and <tp:taxon-name><tp:taxon-name-part taxon-name-part-type="family">Gyrinidae</tp:taxon-name-part></tp:taxon-name>. In: Walton DW (Ed.) Zoological Catalogue of Australia. 4.</source><publisher-name>Coleoptera: Archostemata</publisher-name>, <publisher-loc>Myxophaga and Adephaga edited by the Bureau of Flora and Fauna. Canberra: Australian Government Publishing Service</publisher-loc>, <size units="page">444 pp</size>.</mixed-citation></ref><ref id="B4"><mixed-citation xmlns:xlink="http://www.w3.org/1999/xlink" xlink:type="simple"><person-group><name name-style="western"><surname>Biström</surname><given-names>O</given-names></name></person-group> (<year>1988</year>) <article-title>Generic review of the <tp:taxon-name><tp:taxon-name-part taxon-name-part-type="tribe">Bidessini</tp:taxon-name-part></tp:taxon-name> (<tp:taxon-name><tp:taxon-name-part taxon-name-part-type="order">Coleoptera</tp:taxon-name-part></tp:taxon-name>, <tp:taxon-name><tp:taxon-name-part taxon-name-part-type="family">Dytiscidae</tp:taxon-name-part></tp:taxon-name>).</article-title><source>Acta Zoologica Fennica</source><volume>184</volume>: <fpage>1</fpage>–<lpage>41</lpage>.</mixed-citation></ref><ref id="B21"><mixed-citation xmlns:xlink="http://www.w3.org/1999/xlink" xlink:type="simple"><person-group><name name-style="western"><surname>Watts</surname><given-names>CHS</given-names></name></person-group> (<year>2002</year>) <article-title>Checklist and guides to the identification, to genus, of adults and larval Australian water beetles of the families <tp:taxon-name><tp:taxon-name-part taxon-name-part-type="family">Dytiscidae</tp:taxon-name-part></tp:taxon-name>, <tp:taxon-name><tp:taxon-name-part taxon-name-part-type="family">Noteridae</tp:taxon-name-part></tp:taxon-name>, <tp:taxon-name><tp:taxon-name-part taxon-name-part-type="family">Hygrobiidae</tp:taxon-name-part></tp:taxon-name>, <tp:taxon-name><tp:taxon-name-part taxon-name-part-type="family">Haliplidae</tp:taxon-name-part></tp:taxon-name>, <tp:taxon-name><tp:taxon-name-part taxon-name-part-type="family">Gyrinidae</tp:taxon-name-part></tp:taxon-name>, <tp:taxon-name><tp:taxon-name-part taxon-name-part-type="family">Hydraenidae</tp:taxon-name-part></tp:taxon-name> and the superfamily <tp:taxon-name><tp:taxon-name-part taxon-name-part-type="superfamily">Hydrophiloidea</tp:taxon-name-part></tp:taxon-name> (<tp:taxon-name><tp:taxon-name-part taxon-name-part-type="class">Insecta</tp:taxon-name-part></tp:taxon-name> – <tp:taxon-name><tp:taxon-name-part taxon-name-part-type="order">Coleoptera</tp:taxon-name-part></tp:taxon-name>). Cooperative Research Centre for Freshwater Ecology (Australia).</article-title><source>Identification and Ecology Guide</source><volume>43</volume>: <fpage>1</fpage>–<lpage>110</lpage>.</mixed-citation></ref><ref id="B5"><mixed-citation xmlns:xlink="http://www.w3.org/1999/xlink" xlink:type="simple"><person-group><name name-style="western"><surname>Davies</surname><given-names>PE</given-names></name><name name-style="western"><surname>Brown</surname><given-names>K</given-names></name><name name-style="western"><surname>Walker</surname><given-names>R</given-names></name><name name-style="western"><surname>Cook</surname><given-names>L</given-names></name></person-group> (<year>2003</year>) <source>The aquatic fauna of King Island´s streams and wetlands. In: Donaghey R (Ed.) The Fauna of King Island. A Guide to Identification and Conservation Management.</source><publisher-name>Natural Heritage Trust</publisher-name>, <publisher-loc>Australia</publisher-loc>, <size units="page">152 pp</size>.</mixed-citation></ref><ref id="B19"><mixed-citation xmlns:xlink="http://www.w3.org/1999/xlink" xlink:type="simple"><person-group><name name-style="western"><surname>Watts</surname><given-names>CHS</given-names></name></person-group> (<year>1978</year>) <article-title>A revision of the Australian <tp:taxon-name><tp:taxon-name-part taxon-name-part-type="family">Dytiscidae</tp:taxon-name-part></tp:taxon-name> (<tp:taxon-name><tp:taxon-name-part taxon-name-part-type="order">Coleoptera</tp:taxon-name-part></tp:taxon-name>).</article-title><source>Australian Journal of Zoology Supplement Series</source><volume>57</volume>: <fpage>1</fpage>–<lpage>166</lpage>. <ext-link xlink:type="simple" ext-link-type="doi" xlink:href="10.1071/AJZS057">https://doi.org/10.1071/AJZS057</ext-link></mixed-citation></ref></ref-list></tp:taxon-treatment>
