# Supplementary material for: The “minute diving beetles” of southern Australia – taxonomic revision of Gibbidessus Watts, 1978, with description of six new species (Coleoptera, Dytiscidae, Bidessini)
Source: Zookeys. 2020 Oct 12;975:11–49. doi: 10.3897/zookeys.975.55456 (PMC7572521; doi:10.3897/zookeys.975.55456)
Supplement: XML Treatment for Gibbidessus davidi [file zookeys.975.55456-treatment4.xml]

<!DOCTYPE tp:taxon-treatment
  PUBLIC "-//TaxonX//DTD Taxonomic Treatment Publishing DTD v0 20100105//EN" "tax-treatment-NSO.dtd">
<tp:taxon-treatment xmlns:tp="http://www.plazi.org/taxpub"><tp:treatment-meta><kwd-group><label>Taxon classification</label><kwd><named-content xmlns:xlink="http://www.w3.org/1999/xlink" content-type="kingdom">Animalia</named-content></kwd><kwd><named-content xmlns:xlink="http://www.w3.org/1999/xlink" content-type="order">Coleoptera</named-content></kwd><kwd><named-content xmlns:xlink="http://www.w3.org/1999/xlink" content-type="family">Dytiscidae</named-content></kwd></kwd-group><mixed-citation publication-type="journal"><person-group><name><surname>Hendrich</surname><given-names>Lars</given-names></name><name><surname>Watts</surname><given-names>Chris H.S.</given-names></name><name><surname>Balke</surname><given-names>Michael</given-names></name></person-group><article-title>The “minute diving beetles” of southern Australia – taxonomic revision of <italic><tp:taxon-name><tp:taxon-name-part taxon-name-part-type="genus" reg="Gibbidessus">Gibbidessus</tp:taxon-name-part></tp:taxon-name></italic> Watts, 1978, with description of six new species (<tp:taxon-name><tp:taxon-name-part taxon-name-part-type="order">Coleoptera</tp:taxon-name-part></tp:taxon-name>, <tp:taxon-name><tp:taxon-name-part taxon-name-part-type="family">Dytiscidae</tp:taxon-name-part></tp:taxon-name>, <tp:taxon-name><tp:taxon-name-part taxon-name-part-type="tribe">Bidessini</tp:taxon-name-part></tp:taxon-name>)</article-title><source>Zookeys</source><day>12</day><month>10</month><year>2020</year><volume>975</volume><fpage>11</fpage><lpage>49</lpage><pub-id pub-id-type="doi">10.3897/zookeys.975.55456</pub-id></mixed-citation></tp:treatment-meta><tp:nomenclature><tp:taxon-name><object-id xmlns:xlink="http://www.w3.org/1999/xlink" content-type="arpha" xlink:type="simple">91450849-DDF9-5F46-B94A-9DF53F701C3E</object-id>
              <tp:taxon-name-part taxon-name-part-type="genus" reg="Gibbidessus">Gibbidessus</tp:taxon-name-part>
              <tp:taxon-name-part taxon-name-part-type="species" reg="davidi">davidi</tp:taxon-name-part>
              <object-id xmlns:xlink="http://www.w3.org/1999/xlink" content-type="zoobank" xlink:type="simple">http://zoobank.org/4D235E7C-F517-4C1D-A3C7-0C87BDA34515</object-id>
            </tp:taxon-name><tp:taxon-status xmlns:xlink="http://www.w3.org/1999/xlink" xlink:type="simple">sp. nov.</tp:taxon-status><xref ref-type="fig" rid="F1">Figs 3</xref><xref ref-type="fig" rid="F1">, 4</xref><xref ref-type="fig" rid="F4">, 12</xref><xref ref-type="fig" rid="F7">, 16</xref><xref ref-type="fig" rid="F10">, 23</xref><xref ref-type="fig" rid="F13">, 27</xref><xref ref-type="fig" rid="F14">, 28</xref></tp:nomenclature><tp:treatment-sec sec-type="type locality" id="SECID0ES1AG"><title>Type locality.</title><p>Western Australia, Perth, suburb Success, Beeliar Regional Park, shallow peaty puddle [<named-content xmlns:xlink="http://www.w3.org/1999/xlink" content-type="dwc:verbatimCoordinates" xlink:type="simple"><named-content content-type="geo-json" specific-use="{&#34;type&#34;:&#34;Point&#34;,&#34;coordinates&#34;:[115.839444,-32.134444]}" id="NCID0E21AG" xlink:type="simple">32°8'4S, 115°50'22E</named-content></named-content>].</p></tp:treatment-sec><tp:treatment-sec sec-type="type material" id="SECID0EA2AG"><title>Type material.</title><p><bold><italic>Holotype</italic>,</bold> male: “Australia, <abbrev xmlns:xlink="http://www.w3.org/1999/xlink" xlink:title="Western Australia" id="ABBRID0EL2AG" xlink:type="simple">WA</abbrev>, Perth, Success, Beeliar RP, shallow peaty puddle <named-content xmlns:xlink="http://www.w3.org/1999/xlink" content-type="dwc:verbatimCoordinates" xlink:type="simple"><named-content content-type="geo-json" specific-use="{&#34;type&#34;:&#34;Point&#34;,&#34;coordinates&#34;:[115.839661,-32.134714]}" id="NCID0ES2AG" xlink:type="simple">32°8'4.97"S, 115°50'22.78"E</named-content></named-content> 21.-31.10.2015 L. Hendrich (<abbrev xmlns:xlink="http://www.w3.org/1999/xlink" xlink:title="Western Australia" id="ABBRID0EX2AG" xlink:type="simple">WA</abbrev> 1/15)”, “Holotype <italic><tp:taxon-name><tp:taxon-name-part taxon-name-part-type="genus" reg="Gibbidessus">Gibbidessus</tp:taxon-name-part> <tp:taxon-name-part taxon-name-part-type="species" reg="davidi">davidi</tp:taxon-name-part></tp:taxon-name></italic> Hendrich, Watts &amp; Balke des. 2020” (<named-content xmlns:xlink="http://www.w3.org/1999/xlink" content-type="dwc:institutional_code" xlink:type="simple">WAM</named-content>) [red printed label]. <bold><italic>Paratypes</italic> (370 exs.)</bold>. 354 specimens with same data as holotype (<named-content xmlns:xlink="http://www.w3.org/1999/xlink" content-type="dwc:institutional_code" xlink:type="simple">ANIC</named-content>, <abbrev xmlns:xlink="http://www.w3.org/1999/xlink" content-type="institution" xlink:title="Collection Gilbert L. Challet, Florida, United States" id="ABBRID0E13AG" xlink:type="simple">CGC</abbrev>, <abbrev xmlns:xlink="http://www.w3.org/1999/xlink" content-type="institution" xlink:title="Collection Lars Hendrich, Berlin, Germany; property of the NMW" id="ABBRID0E63AG" xlink:type="simple">CLH</abbrev>, <named-content xmlns:xlink="http://www.w3.org/1999/xlink" content-type="dwc:institutional_code" xlink:type="simple">SAMA</named-content>, <named-content xmlns:xlink="http://www.w3.org/1999/xlink" content-type="dwc:institutional_code" xlink:type="simple">WAM</named-content>, <named-content xmlns:xlink="http://www.w3.org/1999/xlink" content-type="dwc:institutional_code" xlink:type="simple">ZSM</named-content>); 4 exs, “Australia: SW <abbrev xmlns:xlink="http://www.w3.org/1999/xlink" xlink:title="Western Australia" id="ABBRID0E34AG" xlink:type="simple">WA</abbrev>, D´Entrecasteaux NP, 11 km S, Northcliffe, 77m, 4.I.2007, <named-content xmlns:xlink="http://www.w3.org/1999/xlink" content-type="dwc:verbatimCoordinates" xlink:type="simple"><named-content content-type="geo-json" specific-use="{&#34;type&#34;:&#34;Point&#34;,&#34;coordinates&#34;:[116.089233,-34.734133]}" id="NCID0ED5AG" xlink:type="simple">34.44.048S, 116.05.354E</named-content></named-content> [<named-content xmlns:xlink="http://www.w3.org/1999/xlink" content-type="dwc:verbatimCoordinates" xlink:type="simple"><named-content content-type="geo-json" specific-use="{&#34;type&#34;:&#34;Point&#34;,&#34;coordinates&#34;:[116.086944,-34.733333]}" id="NCID0EL5AG" xlink:type="simple">34°44'0S, 116°5'13E</named-content></named-content>], L. &amp; E. Hendrich (<abbrev xmlns:xlink="http://www.w3.org/1999/xlink" xlink:title="Western Australia" id="ABBRID0EQ5AG" xlink:type="simple">WA</abbrev> 162)” (<named-content xmlns:xlink="http://www.w3.org/1999/xlink" content-type="dwc:institutional_code" xlink:type="simple">ZSM</named-content>); 10 exs., “Australia, <abbrev xmlns:xlink="http://www.w3.org/1999/xlink" xlink:title="Western Australia" id="ABBRID0E35AG" xlink:type="simple">WA</abbrev>, Albany Hwy, Muir Lakes Nature Reserve, SW part of Byenup Lagoon, 4.&amp; 5.1.2000, <named-content xmlns:xlink="http://www.w3.org/1999/xlink" content-type="dwc:verbatimCoordinates" xlink:type="simple"><named-content content-type="geo-json" specific-use="{&#34;type&#34;:&#34;Point&#34;,&#34;coordinates&#34;:[116.738611,-34.501111]}" id="NCID0ED6AG" xlink:type="simple">34°30'4S, 116°44'19E</named-content></named-content>, Hendrich leg. (loc. <abbrev xmlns:xlink="http://www.w3.org/1999/xlink" xlink:title="Western Australia" id="ABBRID0EI6AG" xlink:type="simple">WA</abbrev> 11/157)” (<abbrev xmlns:xlink="http://www.w3.org/1999/xlink" content-type="institution" xlink:title="Collection Lars Hendrich, Berlin, Germany; property of the NMW" id="ABBRID0EM6AG" xlink:type="simple">CLH</abbrev>, <named-content xmlns:xlink="http://www.w3.org/1999/xlink" content-type="dwc:institutional_code" xlink:type="simple">ZSM</named-content>); 1 ex., “Australia, <abbrev xmlns:xlink="http://www.w3.org/1999/xlink" xlink:title="Western Australia" id="ABBRID0EZ6AG" xlink:type="simple">WA</abbrev>, Barlee Brook Dickson Road (A) [<named-content xmlns:xlink="http://www.w3.org/1999/xlink" content-type="dwc:verbatimCoordinates" xlink:type="simple"><named-content content-type="geo-json" specific-use="{&#34;type&#34;:&#34;Point&#34;,&#34;coordinates&#34;:[115.771667,-34.204722]}" id="NCID0EAABG" xlink:type="simple">34°12'17S, 115°46'18E</named-content></named-content>], DON03, 21/10/2005, South West Forest Monitoring” (<abbrev xmlns:xlink="http://www.w3.org/1999/xlink" content-type="institution" xlink:title="Department of Parks &amp; Wildlife, Kensington, Australia" id="ABBRID0EFABG" xlink:type="simple">DPAW</abbrev>); 1 ex., “Australia, <abbrev xmlns:xlink="http://www.w3.org/1999/xlink" xlink:title="Western Australia" id="ABBRID0EKABG" xlink:type="simple">WA</abbrev>, Fish Creek (A) [<named-content xmlns:xlink="http://www.w3.org/1999/xlink" content-type="dwc:verbatimCoordinates" xlink:type="simple"><named-content content-type="geo-json" specific-use="{&#34;type&#34;:&#34;Point&#34;,&#34;coordinates&#34;:[116.436389,-34.624722]}" id="NCID0ERABG" xlink:type="simple">34°37'29S, 116°26'11E</named-content></named-content>], SHA22, 17/10/2010, South West Forest Monitoring” (<abbrev xmlns:xlink="http://www.w3.org/1999/xlink" content-type="institution" xlink:title="Department of Parks &amp; Wildlife, Kensington, Australia" id="ABBRID0EWABG" xlink:type="simple">DPAW</abbrev>); 4 exs., “Australia, <abbrev xmlns:xlink="http://www.w3.org/1999/xlink" xlink:title="Western Australia" id="ABBRID0E2ABG" xlink:type="simple">WA</abbrev>, RVDLE03 Riverdale Wetland [<named-content xmlns:xlink="http://www.w3.org/1999/xlink" content-type="dwc:verbatimCoordinates" xlink:type="simple"><named-content content-type="geo-json" specific-use="{&#34;type&#34;:&#34;Point&#34;,&#34;coordinates&#34;:[115.789722,-32.989722]}" id="NCID0ECBBG" xlink:type="simple">32°59'23S, 115°47'23E</named-content></named-content>], 23/09/2008, South West Catchment Council Mon.” (<abbrev xmlns:xlink="http://www.w3.org/1999/xlink" content-type="institution" xlink:title="Department of Parks &amp; Wildlife, Kensington, Australia" id="ABBRID0EHBBG" xlink:type="simple">DPAW</abbrev>). All paratypes with red printed paratype labels.</p></tp:treatment-sec><tp:treatment-sec sec-type="diagnosis" id="SECID0EMBBG"><title>Diagnosis.</title><p>Small species which externally is characterised by a wide rounded body, shiny non-microreticulate dorsal surface, vague testaceous markings on elytra, and without habitus disruption between pronotum and elytron. Dorsoventrally rather domed. Cervical line present (Fig. <xref ref-type="fig" rid="F1">3</xref>).</p></tp:treatment-sec><tp:treatment-sec sec-type="description" id="SECID0EWBBG"><title>Measurements.</title><p>Holotype: <abbrev xmlns:xlink="http://www.w3.org/1999/xlink" xlink:title="total length" id="ABBRID0E3BBG" xlink:type="simple">TL</abbrev> = 1.45 mm, <abbrev xmlns:xlink="http://www.w3.org/1999/xlink" xlink:title="total length without head" id="ABBRID0EACBG" xlink:type="simple">TL-H</abbrev> = 1.35 mm, <abbrev xmlns:xlink="http://www.w3.org/1999/xlink" xlink:title="maximum width" id="ABBRID0EECBG" xlink:type="simple">MW</abbrev> = 0.83 mm. Paratypes: <abbrev xmlns:xlink="http://www.w3.org/1999/xlink" xlink:title="total length" id="ABBRID0EICBG" xlink:type="simple">TL</abbrev> = 1.35–1.5 mm, <abbrev xmlns:xlink="http://www.w3.org/1999/xlink" xlink:title="total length without head" id="ABBRID0EMCBG" xlink:type="simple">TL-H</abbrev> = 1.15–1.4 mm, <abbrev xmlns:xlink="http://www.w3.org/1999/xlink" xlink:title="maximum width" id="ABBRID0EQCBG" xlink:type="simple">MW</abbrev> = 0.8–0.9 mm.</p><p><bold><italic>Head</italic>:</bold> Ferruginous, around eyes almost black. Cervical line present (Fig. <xref ref-type="fig" rid="F4">12A</xref>). Strongly and coarsely punctate, rather shiny, microreticulation present. Punctures weak anteriorly and strongly posteriorly between eyes. Antennae relatively short, stout. Antennomeres 1-8 ferruginous, 9-11 darkened anteriorly.</p><p><bold><italic>Pronotum</italic>:</bold> Ferruginous, anterior and posterior margins darker. Disc of pronotum somewhat darkened, broadest at posterior corners. Punctation of pronotum very weak, almost evenly distributed, shiny and microsculpture absent. Sides of pronotum margined and almost evenly rounded. Angle between pronotum and elytra less pronounced, basal pronotal plicae present. Striae moderately defined, almost 1/2 length of pronotum, strongly incurved.</p><p><bold><italic>Elytra</italic>:</bold> Dark brown with vague basolateral area ferruginous (Fig. <xref ref-type="fig" rid="F1">3</xref>). Coarsely and densely punctate, shiny, microsculpture absent. Striae deeply impressed, straight but shorter than basal pronotal striae.</p><p><bold><italic>Ventral side</italic>:</bold> Ferruginous. Prothorax and abdomen paler than other parts. Metacoxae and metaventrite covered with larger punctures, surface shiny, without microreticulation. Abdominal ventrites with dense and finer punctures, shiny, microreticulation absent. Metacoxal lines almost straight, anteriorly not divergent. Epipleuron ferruginous, with few coarse punctures, shiny, lacking microsculpture. Legs ferruginous with meta-/mesotibia and meta-/mesotarsi set in black.</p><p><bold><italic>Male</italic>.</bold> Smaller and more elongate than female (Fig. <xref ref-type="fig" rid="F1">4</xref>). Median lobe of aedeagus as in Fig. <xref ref-type="fig" rid="F7">16A, B</xref>. Shape of median lobe in lateral view, straight and fairly uniform, in ventral view broad, with a thorn on each side, and rounded at apex. Parameres bi-segmented and elongated with few setae at apex (Fig. <xref ref-type="fig" rid="F7">16C, D</xref>).</p></tp:treatment-sec><tp:treatment-sec sec-type="Affinities" id="SECID0ELEBG"><title>Affinities.</title><p>This species is similar to <italic><tp:taxon-name><tp:taxon-name-part taxon-name-part-type="genus" reg="Gibbidessus">G.</tp:taxon-name-part> <tp:taxon-name-part taxon-name-part-type="species" reg="atomus">atomus</tp:taxon-name-part></tp:taxon-name></italic> sp. nov. but readily separated by its larger size, the different colour pattern and the form of the median lobe and parameres (Figs <xref ref-type="fig" rid="F6">14</xref>, <xref ref-type="fig" rid="F7">16</xref>). From <italic><tp:taxon-name><tp:taxon-name-part taxon-name-part-type="genus" reg="Gibbidessus">G.</tp:taxon-name-part> <tp:taxon-name-part taxon-name-part-type="species" reg="pederzanii">pederzanii</tp:taxon-name-part></tp:taxon-name></italic> sp. nov. it can be distinguished by the less roundish body and the form of the median lobe and parameres (Figs <xref ref-type="fig" rid="F7">16</xref>, <xref ref-type="fig" rid="F8">19</xref>).</p></tp:treatment-sec><tp:treatment-sec sec-type="etymology" id="SECID0EXFBG"><title>Etymology.</title><p>The beetle is named after the son of the first author, David Hendrich. The specific epithet is a substantive in the genitive case.</p></tp:treatment-sec><tp:treatment-sec sec-type="distribution" id="SECID0E3FBG"><title>Distribution.</title><p>South-western Australia. From Perth in the north to D´Entrecasteaux National Park in the south (Fig. <xref ref-type="fig" rid="F10">23</xref>).</p></tp:treatment-sec><tp:treatment-sec sec-type="habitat" id="SECID0EGGBG"><title>Habitat.</title><p>In the Northcliffe area most specimens were obtained from an exposed, shallow and small roundish puddle, without any vegetation, except some algae. The other specimens were collected in a half-shaded pool in a <tp:taxon-name><tp:taxon-name-part taxon-name-part-type="genus" reg="Melaleuca">Melaleuca</tp:taxon-name-part></tp:taxon-name> blackwater swamp, with few clumps of <italic><tp:taxon-name><tp:taxon-name-part taxon-name-part-type="genus" reg="Juncus">Juncus</tp:taxon-name-part></tp:taxon-name></italic> spp. and extensive beds of macrophytes; depth up to 20 cm; bottom consisted of sedge-filled peat (pH 5.5), twigs and rotten leaves (Figs <xref ref-type="fig" rid="F13">27</xref>, <xref ref-type="fig" rid="F14">28</xref>). The whole area south of Northcliffe is seasonally flooded with some permanent central water bodies in summer. In the D´Entrecasteaux NP the species is syntopic with <italic><tp:taxon-name><tp:taxon-name-part taxon-name-part-type="genus" reg="Gibbidessus">G.</tp:taxon-name-part> <tp:taxon-name-part taxon-name-part-type="species" reg="atomus">atomus</tp:taxon-name-part></tp:taxon-name></italic> sp. nov., and around Perth in the Beeliar Regional Park with <italic><tp:taxon-name><tp:taxon-name-part taxon-name-part-type="genus" reg="Gibbidessus">G.</tp:taxon-name-part> <tp:taxon-name-part taxon-name-part-type="species" reg="rottnestensis">rottnestensis</tp:taxon-name-part></tp:taxon-name></italic> sp. nov. At the Riverdale Wetland Reserve <italic><tp:taxon-name><tp:taxon-name-part taxon-name-part-type="genus" reg="Gibbidessus">G.</tp:taxon-name-part> <tp:taxon-name-part taxon-name-part-type="species" reg="davidi">davidi</tp:taxon-name-part></tp:taxon-name></italic> sp. nov. was syntopic with <italic><tp:taxon-name><tp:taxon-name-part taxon-name-part-type="genus" reg="Gibbidessus">G.</tp:taxon-name-part> <tp:taxon-name-part taxon-name-part-type="species" reg="atomus">atomus</tp:taxon-name-part></tp:taxon-name></italic> sp. nov. and <italic><tp:taxon-name><tp:taxon-name-part taxon-name-part-type="genus" reg="Gibbidessus">G.</tp:taxon-name-part> <tp:taxon-name-part taxon-name-part-type="species" reg="rottnestensis">rottnestensis</tp:taxon-name-part></tp:taxon-name></italic> sp. nov.</p><p>Apart from the <italic><tp:taxon-name><tp:taxon-name-part taxon-name-part-type="genus" reg="Gibbidessus">Gibbidessus</tp:taxon-name-part></tp:taxon-name></italic>, the water beetle coenosis at Northcliffe included the following species: <tp:taxon-name><tp:taxon-name-part taxon-name-part-type="family">Dytiscidae</tp:taxon-name-part></tp:taxon-name>: <italic><tp:taxon-name><tp:taxon-name-part taxon-name-part-type="genus" reg="Limbodessus">Limbodessus</tp:taxon-name-part> <tp:taxon-name-part taxon-name-part-type="species" reg="inornatus">inornatus</tp:taxon-name-part></tp:taxon-name></italic>, <italic><tp:taxon-name><tp:taxon-name-part taxon-name-part-type="genus" reg="Antiporus">Antiporus</tp:taxon-name-part> <tp:taxon-name-part taxon-name-part-type="species" reg="hollingsworthi">hollingsworthi</tp:taxon-name-part></tp:taxon-name></italic>, <italic><tp:taxon-name><tp:taxon-name-part taxon-name-part-type="genus" reg="Antiporus">A.</tp:taxon-name-part> <tp:taxon-name-part taxon-name-part-type="species" reg="mcraeae">mcraeae</tp:taxon-name-part></tp:taxon-name></italic>, <italic><tp:taxon-name><tp:taxon-name-part taxon-name-part-type="genus" reg="Brancuporus">Brancuporus</tp:taxon-name-part> <tp:taxon-name-part taxon-name-part-type="species" reg="gottwaldi">gottwaldi</tp:taxon-name-part></tp:taxon-name></italic>, <italic><tp:taxon-name><tp:taxon-name-part taxon-name-part-type="genus" reg="Sternopriscus">Sternopriscus</tp:taxon-name-part> <tp:taxon-name-part taxon-name-part-type="species" reg="minimus">minimus</tp:taxon-name-part></tp:taxon-name></italic>, <italic><tp:taxon-name><tp:taxon-name-part taxon-name-part-type="genus" reg="Sternopriscus">S.</tp:taxon-name-part> <tp:taxon-name-part taxon-name-part-type="species" reg="eikei">eikei</tp:taxon-name-part></tp:taxon-name></italic>, <italic><tp:taxon-name><tp:taxon-name-part taxon-name-part-type="genus" reg="Exocelina">Exocelina</tp:taxon-name-part> <tp:taxon-name-part taxon-name-part-type="species" reg="ater">ater</tp:taxon-name-part></tp:taxon-name></italic>; <tp:taxon-name><tp:taxon-name-part taxon-name-part-type="family">Hydrophilidae</tp:taxon-name-part></tp:taxon-name>: <italic><tp:taxon-name><tp:taxon-name-part taxon-name-part-type="genus" reg="Enochrus">Enochrus</tp:taxon-name-part> <tp:taxon-name-part taxon-name-part-type="species" reg="eyrensis">eyrensis</tp:taxon-name-part></tp:taxon-name></italic>, <italic><tp:taxon-name><tp:taxon-name-part taxon-name-part-type="genus" reg="Limnoxenus">Limnoxenus</tp:taxon-name-part> <tp:taxon-name-part taxon-name-part-type="species" reg="zealandicus">zealandicus</tp:taxon-name-part></tp:taxon-name></italic>, <italic><tp:taxon-name><tp:taxon-name-part taxon-name-part-type="genus" reg="Paracymus">Paracymus</tp:taxon-name-part> <tp:taxon-name-part taxon-name-part-type="species" reg="pygmaeus">pygmaeus</tp:taxon-name-part></tp:taxon-name></italic> (see <xref ref-type="bibr" rid="B6">Hendrich 2001a</xref>). In the Beeliar Park the two <italic><tp:taxon-name><tp:taxon-name-part taxon-name-part-type="genus" reg="Gibbidessus">Gibbidessus</tp:taxon-name-part></tp:taxon-name></italic> species share their habitat with <italic><tp:taxon-name><tp:taxon-name-part taxon-name-part-type="genus" reg="Limbodessus">Limbodessus</tp:taxon-name-part> <tp:taxon-name-part taxon-name-part-type="species" reg="inornatus">inornatus</tp:taxon-name-part></tp:taxon-name></italic>, <italic><tp:taxon-name><tp:taxon-name-part taxon-name-part-type="genus" reg="Paroster">Paroster</tp:taxon-name-part> <tp:taxon-name-part taxon-name-part-type="species" reg="insculptilis">insculptilis</tp:taxon-name-part></tp:taxon-name></italic> (Clark, 1862), <italic><tp:taxon-name><tp:taxon-name-part taxon-name-part-type="genus" reg="Exocelina">Exocelina</tp:taxon-name-part> <tp:taxon-name-part taxon-name-part-type="species" reg="ater">ater</tp:taxon-name-part></tp:taxon-name></italic>, <italic><tp:taxon-name><tp:taxon-name-part taxon-name-part-type="genus" reg="Rhantus">Rhantus</tp:taxon-name-part> <tp:taxon-name-part taxon-name-part-type="species" reg="suturalis">suturalis</tp:taxon-name-part></tp:taxon-name></italic> (Macleay, 1825) and <italic><tp:taxon-name><tp:taxon-name-part taxon-name-part-type="genus" reg="Rhantus">Rhantus</tp:taxon-name-part> <tp:taxon-name-part taxon-name-part-type="species" reg="simulans">simulans</tp:taxon-name-part></tp:taxon-name></italic> Régimbart, 1908.</p></tp:treatment-sec><tp:treatment-sec><!--Section generated to contain objects referenced in tp:taxon-treatment.--><fig id="F1" position="float" orientation="portrait"><object-id xmlns:xlink="http://www.w3.org/1999/xlink" content-type="doi" xlink:type="simple">10.3897/zookeys.975.55456.figures1-4</object-id><object-id xmlns:xlink="http://www.w3.org/1999/xlink" content-type="arpha" xlink:type="simple">E591B49B-BBAE-5FB0-AE11-30924A424783</object-id><label>Figures 1–4.</label><caption><p>Habitus of <bold>1</bold><italic><tp:taxon-name><tp:taxon-name-part taxon-name-part-type="genus" reg="Gibbidessus">Gibbidessus</tp:taxon-name-part> <tp:taxon-name-part taxon-name-part-type="species" reg="atomus">atomus</tp:taxon-name-part></tp:taxon-name></italic> sp. nov. <bold>2</bold><italic><tp:taxon-name><tp:taxon-name-part taxon-name-part-type="genus" reg="Gibbidessus">G.</tp:taxon-name-part> <tp:taxon-name-part taxon-name-part-type="species" reg="chipi">chipi</tp:taxon-name-part></tp:taxon-name></italic>, <bold>3</bold><italic><tp:taxon-name><tp:taxon-name-part taxon-name-part-type="genus" reg="Gibbidessus">G.</tp:taxon-name-part> <tp:taxon-name-part taxon-name-part-type="species" reg="davidi">davidi</tp:taxon-name-part></tp:taxon-name></italic>, male <bold>4</bold><italic><tp:taxon-name><tp:taxon-name-part taxon-name-part-type="genus" reg="Gibbidessus">G.</tp:taxon-name-part> <tp:taxon-name-part taxon-name-part-type="species" reg="davidi">davidi</tp:taxon-name-part></tp:taxon-name></italic> female. Scale bar: 1.0 mm.</p></caption><graphic xmlns:xlink="http://www.w3.org/1999/xlink" xlink:href="zookeys-975-011-g001.jpg" position="float" orientation="portrait" xlink:type="simple" id="oo_462660.jpg"><uri content-type="original_file" xlink:type="simple">https://binary.pensoft.net/fig/462660</uri></graphic></fig><fig id="F4" position="float" orientation="portrait"><object-id xmlns:xlink="http://www.w3.org/1999/xlink" content-type="doi" xlink:type="simple">10.3897/zookeys.975.55456.figure12</object-id><object-id xmlns:xlink="http://www.w3.org/1999/xlink" content-type="arpha" xlink:type="simple">46BAA576-3BDB-59CD-8BBE-0F3BA17341CD</object-id><label>Figure 12.</label><caption><p>Head of <italic><tp:taxon-name><tp:taxon-name-part taxon-name-part-type="genus" reg="Gibbidessus">G.</tp:taxon-name-part> <tp:taxon-name-part taxon-name-part-type="species" reg="davidi">davidi</tp:taxon-name-part></tp:taxon-name></italic> sp. nov. <bold>A</bold> with cervical line (red arrow), and head of <italic><tp:taxon-name><tp:taxon-name-part taxon-name-part-type="genus" reg="Gibbidessus">G.</tp:taxon-name-part> <tp:taxon-name-part taxon-name-part-type="species" reg="pederzanii">pederzanii</tp:taxon-name-part></tp:taxon-name></italic> sp. nov. <bold>B</bold> without cervical line but rather a few punctures instead (red arrow).</p></caption><graphic xmlns:xlink="http://www.w3.org/1999/xlink" xlink:href="zookeys-975-011-g004.jpg" position="float" orientation="portrait" xlink:type="simple" id="oo_462663.jpg"><uri content-type="original_file" xlink:type="simple">https://binary.pensoft.net/fig/462663</uri></graphic></fig><fig id="F7" position="float" orientation="portrait"><object-id xmlns:xlink="http://www.w3.org/1999/xlink" content-type="doi" xlink:type="simple">10.3897/zookeys.975.55456.figures16-17</object-id><object-id xmlns:xlink="http://www.w3.org/1999/xlink" content-type="arpha" xlink:type="simple">6EB6767A-9C87-5F3F-B91A-AB65786D9574</object-id><label>Figures 16, 17.</label><caption><p><bold>16</bold><italic><tp:taxon-name><tp:taxon-name-part taxon-name-part-type="genus" reg="Gibbidessus">Gibbidessus</tp:taxon-name-part> <tp:taxon-name-part taxon-name-part-type="species" reg="davidi">davidi</tp:taxon-name-part></tp:taxon-name></italic> sp. nov. <bold>17</bold><italic><tp:taxon-name><tp:taxon-name-part taxon-name-part-type="genus" reg="Gibbidessus">G.</tp:taxon-name-part> <tp:taxon-name-part taxon-name-part-type="species" reg="drikdrikensis">drikdrikensis</tp:taxon-name-part></tp:taxon-name></italic> sp. nov. <bold>A</bold> median lobe in ventral view <bold>B</bold> median lobe in lateral view, left side <bold>C</bold> left paramere in lateral view, <bold>D</bold> right paramere in lateral view. Scale bar: 0.2 mm.</p></caption><graphic xmlns:xlink="http://www.w3.org/1999/xlink" xlink:href="zookeys-975-011-g007.jpg" position="float" orientation="portrait" xlink:type="simple" id="oo_462666.jpg"><uri content-type="original_file" xlink:type="simple">https://binary.pensoft.net/fig/462666</uri></graphic></fig><fig id="F10" position="float" orientation="portrait"><object-id xmlns:xlink="http://www.w3.org/1999/xlink" content-type="doi" xlink:type="simple">10.3897/zookeys.975.55456.figures22-23</object-id><object-id xmlns:xlink="http://www.w3.org/1999/xlink" content-type="arpha" xlink:type="simple">81835CB5-FC4D-54AB-ABE7-6ED3878CC03F</object-id><label>Figures 22, 23.</label><caption><p>Distribution of <bold>22</bold><italic><tp:taxon-name><tp:taxon-name-part taxon-name-part-type="genus" reg="Gibbidessus">Gibbidessus</tp:taxon-name-part> <tp:taxon-name-part taxon-name-part-type="species" reg="chipi">chipi</tp:taxon-name-part></tp:taxon-name></italic> (black dots), <italic><tp:taxon-name><tp:taxon-name-part taxon-name-part-type="genus" reg="Gibbidessus">G.</tp:taxon-name-part> <tp:taxon-name-part taxon-name-part-type="species" reg="drikdrikensis">drikdrikensis</tp:taxon-name-part></tp:taxon-name></italic> sp. nov. (yellow square), <italic><tp:taxon-name><tp:taxon-name-part taxon-name-part-type="genus" reg="Gibbidessus">G.</tp:taxon-name-part> <tp:taxon-name-part taxon-name-part-type="species" reg="kangarooensis">kangarooensis</tp:taxon-name-part></tp:taxon-name></italic> sp. nov. (red square) <bold>23</bold><italic><tp:taxon-name><tp:taxon-name-part taxon-name-part-type="genus" reg="Gibbidessus">G.</tp:taxon-name-part> <tp:taxon-name-part taxon-name-part-type="species" reg="atomus">atomus</tp:taxon-name-part></tp:taxon-name></italic> sp. nov. (red square), <italic><tp:taxon-name><tp:taxon-name-part taxon-name-part-type="genus" reg="Gibbidessus">G.</tp:taxon-name-part> <tp:taxon-name-part taxon-name-part-type="species" reg="davidi">davidi</tp:taxon-name-part></tp:taxon-name></italic> sp. nov. (yellow square).</p></caption><graphic xmlns:xlink="http://www.w3.org/1999/xlink" xlink:href="zookeys-975-011-g010.jpg" position="float" orientation="portrait" xlink:type="simple" id="oo_462669.jpg"><uri content-type="original_file" xlink:type="simple">https://binary.pensoft.net/fig/462669</uri></graphic></fig><fig id="F13" position="float" orientation="portrait"><object-id xmlns:xlink="http://www.w3.org/1999/xlink" content-type="doi" xlink:type="simple">10.3897/zookeys.975.55456.figure27</object-id><object-id xmlns:xlink="http://www.w3.org/1999/xlink" content-type="arpha" xlink:type="simple">FA3F8CE1-B760-55A0-84EF-F823FC8AEE36</object-id><label>Figure 27.</label><caption><p>Habitat of <italic><tp:taxon-name><tp:taxon-name-part taxon-name-part-type="genus" reg="Gibbidessus">Gibbidessus</tp:taxon-name-part> <tp:taxon-name-part taxon-name-part-type="species" reg="atomus">atomus</tp:taxon-name-part></tp:taxon-name></italic> sp. nov. and <italic><tp:taxon-name><tp:taxon-name-part taxon-name-part-type="genus" reg="Gibbidessus">Gibbidessus</tp:taxon-name-part> <tp:taxon-name-part taxon-name-part-type="species" reg="davidi">davidi</tp:taxon-name-part></tp:taxon-name></italic> sp. nov. <bold>A</bold> Seasonally flooded <italic><tp:taxon-name><tp:taxon-name-part taxon-name-part-type="genus" reg="Melaleuca">Melaleuca</tp:taxon-name-part></tp:taxon-name></italic> sedge swamp <bold>B</bold> small and shallow heathland pool along Windy Harbour Road, south of Northcliffe, south-western Australia.</p></caption><graphic xmlns:xlink="http://www.w3.org/1999/xlink" xlink:href="zookeys-975-011-g013.jpg" position="float" orientation="portrait" xlink:type="simple" id="oo_462672.jpg"><uri content-type="original_file" xlink:type="simple">https://binary.pensoft.net/fig/462672</uri></graphic></fig><fig id="F14" position="float" orientation="portrait"><object-id xmlns:xlink="http://www.w3.org/1999/xlink" content-type="doi" xlink:type="simple">10.3897/zookeys.975.55456.figure28</object-id><object-id xmlns:xlink="http://www.w3.org/1999/xlink" content-type="arpha" xlink:type="simple">62835F06-BEBB-5D25-8F6D-08ABEF3CB06F</object-id><label>Figure 28.</label><caption><p>Habitat of <italic><tp:taxon-name><tp:taxon-name-part taxon-name-part-type="genus" reg="Gibbidessus">Gibbidessus</tp:taxon-name-part> <tp:taxon-name-part taxon-name-part-type="species" reg="davidi">davidi</tp:taxon-name-part></tp:taxon-name></italic> sp. nov. and <italic><tp:taxon-name><tp:taxon-name-part taxon-name-part-type="genus" reg="Gibbidessus">Gibbidessus</tp:taxon-name-part> <tp:taxon-name-part taxon-name-part-type="species" reg="rottnestensis">rottnestensis</tp:taxon-name-part></tp:taxon-name></italic> sp. nov. <bold>A</bold> Shallow peaty pool with mats of floating grasses along Beeliar Swamps in Perth <bold>B</bold> same spot and habitat details with collecting methods.</p></caption><graphic xmlns:xlink="http://www.w3.org/1999/xlink" xlink:href="zookeys-975-011-g014.jpg" position="float" orientation="portrait" xlink:type="simple" id="oo_462673.jpg"><uri content-type="original_file" xlink:type="simple">https://binary.pensoft.net/fig/462673</uri></graphic></fig><fig id="F6" position="float" orientation="portrait"><object-id xmlns:xlink="http://www.w3.org/1999/xlink" content-type="doi" xlink:type="simple">10.3897/zookeys.975.55456.figures14-15</object-id><object-id xmlns:xlink="http://www.w3.org/1999/xlink" content-type="arpha" xlink:type="simple">1B9C777D-5DDC-54DE-B78A-9DEA43CB72D9</object-id><label>Figures 14, 15.</label><caption><p><bold>14</bold><italic><tp:taxon-name><tp:taxon-name-part taxon-name-part-type="genus" reg="Gibbidessus">Gibbidessus</tp:taxon-name-part> <tp:taxon-name-part taxon-name-part-type="species" reg="atomus">atomus</tp:taxon-name-part></tp:taxon-name></italic> sp. nov. <bold>15</bold><italic><tp:taxon-name><tp:taxon-name-part taxon-name-part-type="genus" reg="Gibbidessus">G.</tp:taxon-name-part> <tp:taxon-name-part taxon-name-part-type="species" reg="chipi">chipi</tp:taxon-name-part></tp:taxon-name></italic><bold>A</bold> median lobe in ventral view <bold>B</bold> median lobe in lateral view, left side <bold>C</bold> left paramere in lateral view. Scale bar: 0.2 mm.</p></caption><graphic xmlns:xlink="http://www.w3.org/1999/xlink" xlink:href="zookeys-975-011-g006.jpg" position="float" orientation="portrait" xlink:type="simple" id="oo_462665.jpg"><uri content-type="original_file" xlink:type="simple">https://binary.pensoft.net/fig/462665</uri></graphic></fig><fig id="F8" position="float" orientation="portrait"><object-id xmlns:xlink="http://www.w3.org/1999/xlink" content-type="doi" xlink:type="simple">10.3897/zookeys.975.55456.figures18-19</object-id><object-id xmlns:xlink="http://www.w3.org/1999/xlink" content-type="arpha" xlink:type="simple">BF69899E-4571-5228-B99D-2E44B181014E</object-id><label>Figures 18, 19.</label><caption><p><bold>18</bold><italic><tp:taxon-name><tp:taxon-name-part taxon-name-part-type="genus" reg="Gibbidessus">Gibbidessus</tp:taxon-name-part> <tp:taxon-name-part taxon-name-part-type="species" reg="kangarooensis">kangarooensis</tp:taxon-name-part></tp:taxon-name></italic> sp. nov. <bold>19</bold><italic><tp:taxon-name><tp:taxon-name-part taxon-name-part-type="genus" reg="Gibbidessus">G.</tp:taxon-name-part> <tp:taxon-name-part taxon-name-part-type="species" reg="pederzanii">pederzanii</tp:taxon-name-part></tp:taxon-name></italic> sp. nov. <bold>A</bold> median lobe in ventral view <bold>B</bold> median lobe in lateral view, left side <bold>C</bold> left paramere in lateral view <bold>D</bold> right paramere in lateral view. Scale bar: 0.2 mm.</p></caption><graphic xmlns:xlink="http://www.w3.org/1999/xlink" xlink:href="zookeys-975-011-g008.jpg" position="float" orientation="portrait" xlink:type="simple" id="oo_462667.jpg"><uri content-type="original_file" xlink:type="simple">https://binary.pensoft.net/fig/462667</uri></graphic></fig></tp:treatment-sec><ref-list><ref id="B6"><mixed-citation xmlns:xlink="http://www.w3.org/1999/xlink" xlink:type="simple"><person-group><name name-style="western"><surname>Hendrich</surname><given-names>L</given-names></name></person-group> (<year>2001a</year>) <article-title>A new species of <italic><tp:taxon-name><tp:taxon-name-part taxon-name-part-type="genus">Antiporus</tp:taxon-name-part></tp:taxon-name></italic> Sharp, 1882 from peatland swamps of south-western Australia (<tp:taxon-name><tp:taxon-name-part taxon-name-part-type="order">Coleoptera</tp:taxon-name-part></tp:taxon-name>: <tp:taxon-name><tp:taxon-name-part taxon-name-part-type="family">Dytiscidae</tp:taxon-name-part></tp:taxon-name>).</article-title><source>Linzer biologische Beiträge</source><volume>33</volume>(<issue>1</issue>): <fpage>299</fpage>–<lpage>308</lpage>.</mixed-citation></ref></ref-list></tp:taxon-treatment>
