# Supplementary material for: The “minute diving beetles” of southern Australia – taxonomic revision of Gibbidessus Watts, 1978, with description of six new species (Coleoptera, Dytiscidae, Bidessini)
Source: Zookeys. 2020 Oct 12;975:11–49. doi: 10.3897/zookeys.975.55456 (PMC7572521; doi:10.3897/zookeys.975.55456)
Supplement: XML Treatment for Gibbidessus pederzanii [file zookeys.975.55456-treatment7.xml]

<!DOCTYPE tp:taxon-treatment
  PUBLIC "-//TaxonX//DTD Taxonomic Treatment Publishing DTD v0 20100105//EN" "tax-treatment-NSO.dtd">
<tp:taxon-treatment xmlns:tp="http://www.plazi.org/taxpub"><tp:treatment-meta><kwd-group><label>Taxon classification</label><kwd><named-content xmlns:xlink="http://www.w3.org/1999/xlink" content-type="kingdom">Animalia</named-content></kwd><kwd><named-content xmlns:xlink="http://www.w3.org/1999/xlink" content-type="order">Coleoptera</named-content></kwd><kwd><named-content xmlns:xlink="http://www.w3.org/1999/xlink" content-type="family">Dytiscidae</named-content></kwd></kwd-group><mixed-citation publication-type="journal"><person-group><name><surname>Hendrich</surname><given-names>Lars</given-names></name><name><surname>Watts</surname><given-names>Chris H.S.</given-names></name><name><surname>Balke</surname><given-names>Michael</given-names></name></person-group><article-title>The “minute diving beetles” of southern Australia – taxonomic revision of <italic><tp:taxon-name><tp:taxon-name-part taxon-name-part-type="genus" reg="Gibbidessus">Gibbidessus</tp:taxon-name-part></tp:taxon-name></italic> Watts, 1978, with description of six new species (<tp:taxon-name><tp:taxon-name-part taxon-name-part-type="order">Coleoptera</tp:taxon-name-part></tp:taxon-name>, <tp:taxon-name><tp:taxon-name-part taxon-name-part-type="family">Dytiscidae</tp:taxon-name-part></tp:taxon-name>, <tp:taxon-name><tp:taxon-name-part taxon-name-part-type="tribe">Bidessini</tp:taxon-name-part></tp:taxon-name>)</article-title><source>Zookeys</source><day>12</day><month>10</month><year>2020</year><volume>975</volume><fpage>11</fpage><lpage>49</lpage><pub-id pub-id-type="doi">10.3897/zookeys.975.55456</pub-id></mixed-citation></tp:treatment-meta><tp:nomenclature><tp:taxon-name><object-id xmlns:xlink="http://www.w3.org/1999/xlink" content-type="arpha" xlink:type="simple">E328E66D-BD01-54AD-AD8F-D4978F9E5E0F</object-id>
              <tp:taxon-name-part taxon-name-part-type="genus" reg="Gibbidessus">Gibbidessus</tp:taxon-name-part>
              <tp:taxon-name-part taxon-name-part-type="species" reg="pederzanii">pederzanii</tp:taxon-name-part>
              <object-id xmlns:xlink="http://www.w3.org/1999/xlink" content-type="zoobank" xlink:type="simple">http://zoobank.org/9389E4E1-D5E3-4063-A0F3-33C7FAFD045E</object-id>
            </tp:taxon-name><tp:taxon-status xmlns:xlink="http://www.w3.org/1999/xlink" xlink:type="simple">sp. nov.</tp:taxon-status><xref ref-type="fig" rid="F2">Figs 7</xref><xref ref-type="fig" rid="F4">, 12</xref><xref ref-type="fig" rid="F8">, 19</xref><xref ref-type="fig" rid="F11">, 25</xref></tp:nomenclature><tp:treatment-sec sec-type="type locality" id="SECID0EICAI"><title>Type locality.</title><p>Australia, Western Australia, creek around Nannup [<named-content xmlns:xlink="http://www.w3.org/1999/xlink" content-type="dwc:verbatimCoordinates" xlink:type="simple"><named-content content-type="geo-json" specific-use="{&#34;type&#34;:&#34;Point&#34;,&#34;coordinates&#34;:[115.750000,-33.966667]}" id="NCID0ERCAI" xlink:type="simple">33°58'S, 115°45'E</named-content></named-content>].</p></tp:treatment-sec><tp:treatment-sec sec-type="type material" id="SECID0EWCAI"><title>Type material.</title><p><bold><italic>Holotype</italic>:</bold> Male, “Australia (<abbrev xmlns:xlink="http://www.w3.org/1999/xlink" xlink:title="Western Australia" id="ABBRID0EBDAI" xlink:type="simple">WA</abbrev>) Nannup env. roadside creeks 1/12/98 Pederzani”, “Holotype <italic><tp:taxon-name><tp:taxon-name-part taxon-name-part-type="genus" reg="Gibbidessus">Gibbidessus</tp:taxon-name-part> <tp:taxon-name-part taxon-name-part-type="species" reg="pederzanii">pederzanii</tp:taxon-name-part></tp:taxon-name></italic> Hendrich, Watts &amp; Balke des. 2020” [red printed label] (<named-content xmlns:xlink="http://www.w3.org/1999/xlink" content-type="dwc:institutional_code" xlink:type="simple">SAMA</named-content>). <bold><italic>Paratypes</italic> (13 exs.):</bold> All specimens with same data as holotype. Two specimens with “<named-content xmlns:xlink="http://www.w3.org/1999/xlink" content-type="dwc:institutional_code" xlink:type="simple">SAMA</named-content> Database No 25-001593” and one with a yellow printed label “photographed” (<abbrev xmlns:xlink="http://www.w3.org/1999/xlink" content-type="institution" xlink:title="Collection Fernando Pederzani, Ravenna, Italy" id="ABBRID0EEEAI" xlink:type="simple">CFP</abbrev>, <abbrev xmlns:xlink="http://www.w3.org/1999/xlink" content-type="institution" xlink:title="Collection Lars Hendrich, Berlin, Germany; property of the NMW" id="ABBRID0EJEAI" xlink:type="simple">CLH</abbrev>, <named-content xmlns:xlink="http://www.w3.org/1999/xlink" content-type="dwc:institutional_code" xlink:type="simple">SAMA</named-content>, <named-content xmlns:xlink="http://www.w3.org/1999/xlink" content-type="dwc:institutional_code" xlink:type="simple">ZSM</named-content>). All paratypes are provided with printed red paratype labels.</p></tp:treatment-sec><tp:treatment-sec sec-type="diagnosis" id="SECID0E5EAI"><title>Diagnosis.</title><p>Medium-sized species which externally is characterised by a rounded habitus, without disruption between pronotum and elytron, and shiny, non-microreticulate dorsal surface with testaceous markings on elytra. Dorsoventrally rather arched. Without cervical line but rather a few punctures instead (Fig. <xref ref-type="fig" rid="F2">7</xref>).</p></tp:treatment-sec><tp:treatment-sec sec-type="description" id="SECID0EIFAI"><title>Measurements.</title><p>Holotype: <abbrev xmlns:xlink="http://www.w3.org/1999/xlink" xlink:title="total length" id="ABBRID0EOFAI" xlink:type="simple">TL</abbrev> = 1.5 mm, <abbrev xmlns:xlink="http://www.w3.org/1999/xlink" xlink:title="total length without head" id="ABBRID0ESFAI" xlink:type="simple">TL-H</abbrev> = 1.3 mm, <abbrev xmlns:xlink="http://www.w3.org/1999/xlink" xlink:title="maximum width" id="ABBRID0EWFAI" xlink:type="simple">MW</abbrev> = 0.85 mm. Paratypes: <abbrev xmlns:xlink="http://www.w3.org/1999/xlink" xlink:title="total length" id="ABBRID0E1FAI" xlink:type="simple">TL</abbrev> = 1.5–1.6 mm, <abbrev xmlns:xlink="http://www.w3.org/1999/xlink" xlink:title="total length without head" id="ABBRID0E5FAI" xlink:type="simple">TL-H</abbrev> = 1.3–1.4 mm, <abbrev xmlns:xlink="http://www.w3.org/1999/xlink" xlink:title="maximum width" id="ABBRID0ECGAI" xlink:type="simple">MW</abbrev> = 0.85–0.95 mm.</p><p><bold><italic>Head</italic>:</bold> Ferruginous, around eyes almost black, without cervical line but rather a few punctures instead (Fig. <xref ref-type="fig" rid="F4">12B</xref>). Coarsely punctate, rather shiny, weak microreticulation visible. Punctures weakly anteriorly and strongly posteriorly between eyes. Antennae relatively short, stout. Antennomeres 1 and 2 ferruginous, 3-11 darkened anteriorly.</p><p><bold><italic>Pronotum</italic>:</bold> Ferruginous, anterior and posterior margins, between striae, slightly darker, broadest at posterior corners. Punctation very weak almost evenly distributed, shiny and microsculpture absent. Sides of pronotum margined and almost evenly rounded. Angle between pronotum and elytra less pronounced, basal pronotal plicae present. Striae moderately defined, almost 1/2 length of pronotum, slightly incurved.</p><p><bold><italic>Elytra</italic>:</bold> Dark brown with vague basolateral and apical area ferruginous (Fig. <xref ref-type="fig" rid="F2">7</xref>). Coarsely and densely punctate, shiny, microsculpture absent. Striae deeply impressed, straight but shorter than basal pronotal striae.</p><p><bold><italic>Ventral side</italic>:</bold> Ferruginous. Prothorax and abdomen paler than other parts. Metacoxae and metaventrite covered with larger punctures, surface shiny, without microreticulation. Abdominal ventrites with dense and finer punctures, shiny, microreticulation absent. Metacoxal lines almost straight, anteriorly not divergent. Epipleuron testaceous, with few coarse punctures, shiny, lacking microsculpture. Legs ferruginous with meta- and mesotarsi somewhat darkened.</p><p><bold><italic>Male</italic>.</bold> Dorsal surface with coarse punctures but otherwise with shiny surface (Fig. <xref ref-type="fig" rid="F2">7</xref>). Median lobe of aedeagus as in Fig. <xref ref-type="fig" rid="F8">19A, B</xref>. Shape of median lobe, almost straight and fairly uniform in lateral view, in ventral view rounded at apex. Parameres bi-segmented, elongated, and without setae at apex (Fig. <xref ref-type="fig" rid="F8">19C, D</xref>).</p></tp:treatment-sec><tp:treatment-sec sec-type="Affinities" id="SECID0E4HAI"><title>Affinities.</title><p>This species is similar to <italic><tp:taxon-name><tp:taxon-name-part taxon-name-part-type="genus" reg="Gibbidessus">G.</tp:taxon-name-part> <tp:taxon-name-part taxon-name-part-type="species" reg="davidi">davidi</tp:taxon-name-part></tp:taxon-name></italic> sp. nov. but readily separated by the different colour pattern, the more roundish body (Figs <xref ref-type="fig" rid="F1">4</xref>, <xref ref-type="fig" rid="F2">7</xref>), the larger punctation on elytra, and the form of the median lobe and parameres (Figs <xref ref-type="fig" rid="F7">16</xref>, <xref ref-type="fig" rid="F8">19</xref>).</p></tp:treatment-sec><tp:treatment-sec sec-type="etymology" id="SECID0E5IAI"><title>Etymology.</title><p>The species is named after our colleague, the dytiscid specialist Fernando Pederzani (Ravenna, Italy), who collected the type material. The specific epithet is a substantive in the genitive case.</p></tp:treatment-sec><tp:treatment-sec sec-type="distribution" id="SECID0EDJAI"><title>Distribution.</title><p>South-western Australia. A rare species, which is only known from the type locality somewhere around Nannup in south-western Australia. Most probably a more inland species and restricted to forested areas and not in heathland or coastal sedge swamps (Fig. <xref ref-type="fig" rid="F11">25</xref>).</p></tp:treatment-sec><tp:treatment-sec sec-type="habitat" id="SECID0ENJAI"><title>Habitat.</title><p>All specimens were collected in shallow water at the edge of a small slow flowing forest creek (F. Pederzani in litt.).</p></tp:treatment-sec><tp:treatment-sec><!--Section generated to contain objects referenced in tp:taxon-treatment.--><fig id="F2" position="float" orientation="portrait"><object-id xmlns:xlink="http://www.w3.org/1999/xlink" content-type="doi" xlink:type="simple">10.3897/zookeys.975.55456.figures5-7</object-id><object-id xmlns:xlink="http://www.w3.org/1999/xlink" content-type="arpha" xlink:type="simple">BA5E1026-DB41-5FE6-8492-47295854A184</object-id><label>Figures 5–7.</label><caption><p>Habitus of <bold>5</bold><italic><tp:taxon-name><tp:taxon-name-part taxon-name-part-type="genus" reg="Gibbidessus">Gibbidessus</tp:taxon-name-part> <tp:taxon-name-part taxon-name-part-type="species" reg="drikdrikensis">drikdrikensis</tp:taxon-name-part></tp:taxon-name></italic> sp. nov. <bold>6</bold><italic><tp:taxon-name><tp:taxon-name-part taxon-name-part-type="genus" reg="Gibbidessus">G.</tp:taxon-name-part> <tp:taxon-name-part taxon-name-part-type="species" reg="kangarooensis">kangarooensis</tp:taxon-name-part></tp:taxon-name></italic> sp. nov. <bold>7</bold><italic><tp:taxon-name><tp:taxon-name-part taxon-name-part-type="genus" reg="Gibbidessus">G.</tp:taxon-name-part> <tp:taxon-name-part taxon-name-part-type="species" reg="pederzanii">pederzanii</tp:taxon-name-part></tp:taxon-name></italic> sp. nov. Scale bar: 1.0 mm.</p></caption><graphic xmlns:xlink="http://www.w3.org/1999/xlink" xlink:href="zookeys-975-011-g002.jpg" position="float" orientation="portrait" xlink:type="simple" id="oo_462661.jpg"><uri content-type="original_file" xlink:type="simple">https://binary.pensoft.net/fig/462661</uri></graphic></fig><fig id="F4" position="float" orientation="portrait"><object-id xmlns:xlink="http://www.w3.org/1999/xlink" content-type="doi" xlink:type="simple">10.3897/zookeys.975.55456.figure12</object-id><object-id xmlns:xlink="http://www.w3.org/1999/xlink" content-type="arpha" xlink:type="simple">46BAA576-3BDB-59CD-8BBE-0F3BA17341CD</object-id><label>Figure 12.</label><caption><p>Head of <italic><tp:taxon-name><tp:taxon-name-part taxon-name-part-type="genus" reg="Gibbidessus">G.</tp:taxon-name-part> <tp:taxon-name-part taxon-name-part-type="species" reg="davidi">davidi</tp:taxon-name-part></tp:taxon-name></italic> sp. nov. <bold>A</bold> with cervical line (red arrow), and head of <italic><tp:taxon-name><tp:taxon-name-part taxon-name-part-type="genus" reg="Gibbidessus">G.</tp:taxon-name-part> <tp:taxon-name-part taxon-name-part-type="species" reg="pederzanii">pederzanii</tp:taxon-name-part></tp:taxon-name></italic> sp. nov. <bold>B</bold> without cervical line but rather a few punctures instead (red arrow).</p></caption><graphic xmlns:xlink="http://www.w3.org/1999/xlink" xlink:href="zookeys-975-011-g004.jpg" position="float" orientation="portrait" xlink:type="simple" id="oo_462663.jpg"><uri content-type="original_file" xlink:type="simple">https://binary.pensoft.net/fig/462663</uri></graphic></fig><fig id="F8" position="float" orientation="portrait"><object-id xmlns:xlink="http://www.w3.org/1999/xlink" content-type="doi" xlink:type="simple">10.3897/zookeys.975.55456.figures18-19</object-id><object-id xmlns:xlink="http://www.w3.org/1999/xlink" content-type="arpha" xlink:type="simple">BF69899E-4571-5228-B99D-2E44B181014E</object-id><label>Figures 18, 19.</label><caption><p><bold>18</bold><italic><tp:taxon-name><tp:taxon-name-part taxon-name-part-type="genus" reg="Gibbidessus">Gibbidessus</tp:taxon-name-part> <tp:taxon-name-part taxon-name-part-type="species" reg="kangarooensis">kangarooensis</tp:taxon-name-part></tp:taxon-name></italic> sp. nov. <bold>19</bold><italic><tp:taxon-name><tp:taxon-name-part taxon-name-part-type="genus" reg="Gibbidessus">G.</tp:taxon-name-part> <tp:taxon-name-part taxon-name-part-type="species" reg="pederzanii">pederzanii</tp:taxon-name-part></tp:taxon-name></italic> sp. nov. <bold>A</bold> median lobe in ventral view <bold>B</bold> median lobe in lateral view, left side <bold>C</bold> left paramere in lateral view <bold>D</bold> right paramere in lateral view. Scale bar: 0.2 mm.</p></caption><graphic xmlns:xlink="http://www.w3.org/1999/xlink" xlink:href="zookeys-975-011-g008.jpg" position="float" orientation="portrait" xlink:type="simple" id="oo_462667.jpg"><uri content-type="original_file" xlink:type="simple">https://binary.pensoft.net/fig/462667</uri></graphic></fig><fig id="F11" position="float" orientation="portrait"><object-id xmlns:xlink="http://www.w3.org/1999/xlink" content-type="doi" xlink:type="simple">10.3897/zookeys.975.55456.figures24-25</object-id><object-id xmlns:xlink="http://www.w3.org/1999/xlink" content-type="arpha" xlink:type="simple">700467FC-FAD3-585C-BC04-B7723EA5EF27</object-id><label>Figures 24, 25.</label><caption><p>Distribution of <bold>24</bold><italic><tp:taxon-name><tp:taxon-name-part taxon-name-part-type="genus" reg="Gibbidessus">Gibbidessus</tp:taxon-name-part> <tp:taxon-name-part taxon-name-part-type="species" reg="pictipes">pictipes</tp:taxon-name-part></tp:taxon-name></italic> (black dots) <bold>25</bold><italic><tp:taxon-name><tp:taxon-name-part taxon-name-part-type="genus" reg="Gibbidessus">G.</tp:taxon-name-part> <tp:taxon-name-part taxon-name-part-type="species" reg="pederzanii">pederzanii</tp:taxon-name-part></tp:taxon-name></italic> sp. nov. (red dot), <italic><tp:taxon-name><tp:taxon-name-part taxon-name-part-type="genus" reg="Gibbidessus">G.</tp:taxon-name-part> <tp:taxon-name-part taxon-name-part-type="species" reg="rottnestensis">rottnestensis</tp:taxon-name-part></tp:taxon-name></italic> sp. nov. (blue dots).</p></caption><graphic xmlns:xlink="http://www.w3.org/1999/xlink" xlink:href="zookeys-975-011-g011.jpg" position="float" orientation="portrait" xlink:type="simple" id="oo_462670.jpg"><uri content-type="original_file" xlink:type="simple">https://binary.pensoft.net/fig/462670</uri></graphic></fig><fig id="F1" position="float" orientation="portrait"><object-id xmlns:xlink="http://www.w3.org/1999/xlink" content-type="doi" xlink:type="simple">10.3897/zookeys.975.55456.figures1-4</object-id><object-id xmlns:xlink="http://www.w3.org/1999/xlink" content-type="arpha" xlink:type="simple">E591B49B-BBAE-5FB0-AE11-30924A424783</object-id><label>Figures 1–4.</label><caption><p>Habitus of <bold>1</bold><italic><tp:taxon-name><tp:taxon-name-part taxon-name-part-type="genus" reg="Gibbidessus">Gibbidessus</tp:taxon-name-part> <tp:taxon-name-part taxon-name-part-type="species" reg="atomus">atomus</tp:taxon-name-part></tp:taxon-name></italic> sp. nov. <bold>2</bold><italic><tp:taxon-name><tp:taxon-name-part taxon-name-part-type="genus" reg="Gibbidessus">G.</tp:taxon-name-part> <tp:taxon-name-part taxon-name-part-type="species" reg="chipi">chipi</tp:taxon-name-part></tp:taxon-name></italic>, <bold>3</bold><italic><tp:taxon-name><tp:taxon-name-part taxon-name-part-type="genus" reg="Gibbidessus">G.</tp:taxon-name-part> <tp:taxon-name-part taxon-name-part-type="species" reg="davidi">davidi</tp:taxon-name-part></tp:taxon-name></italic>, male <bold>4</bold><italic><tp:taxon-name><tp:taxon-name-part taxon-name-part-type="genus" reg="Gibbidessus">G.</tp:taxon-name-part> <tp:taxon-name-part taxon-name-part-type="species" reg="davidi">davidi</tp:taxon-name-part></tp:taxon-name></italic> female. Scale bar: 1.0 mm.</p></caption><graphic xmlns:xlink="http://www.w3.org/1999/xlink" xlink:href="zookeys-975-011-g001.jpg" position="float" orientation="portrait" xlink:type="simple" id="oo_462660.jpg"><uri content-type="original_file" xlink:type="simple">https://binary.pensoft.net/fig/462660</uri></graphic></fig><fig id="F7" position="float" orientation="portrait"><object-id xmlns:xlink="http://www.w3.org/1999/xlink" content-type="doi" xlink:type="simple">10.3897/zookeys.975.55456.figures16-17</object-id><object-id xmlns:xlink="http://www.w3.org/1999/xlink" content-type="arpha" xlink:type="simple">6EB6767A-9C87-5F3F-B91A-AB65786D9574</object-id><label>Figures 16, 17.</label><caption><p><bold>16</bold><italic><tp:taxon-name><tp:taxon-name-part taxon-name-part-type="genus" reg="Gibbidessus">Gibbidessus</tp:taxon-name-part> <tp:taxon-name-part taxon-name-part-type="species" reg="davidi">davidi</tp:taxon-name-part></tp:taxon-name></italic> sp. nov. <bold>17</bold><italic><tp:taxon-name><tp:taxon-name-part taxon-name-part-type="genus" reg="Gibbidessus">G.</tp:taxon-name-part> <tp:taxon-name-part taxon-name-part-type="species" reg="drikdrikensis">drikdrikensis</tp:taxon-name-part></tp:taxon-name></italic> sp. nov. <bold>A</bold> median lobe in ventral view <bold>B</bold> median lobe in lateral view, left side <bold>C</bold> left paramere in lateral view, <bold>D</bold> right paramere in lateral view. Scale bar: 0.2 mm.</p></caption><graphic xmlns:xlink="http://www.w3.org/1999/xlink" xlink:href="zookeys-975-011-g007.jpg" position="float" orientation="portrait" xlink:type="simple" id="oo_462666.jpg"><uri content-type="original_file" xlink:type="simple">https://binary.pensoft.net/fig/462666</uri></graphic></fig></tp:treatment-sec></tp:taxon-treatment>
