# Supplementary material for: The “minute diving beetles” of southern Australia – taxonomic revision of Gibbidessus Watts, 1978, with description of six new species (Coleoptera, Dytiscidae, Bidessini)
Source: Zookeys. 2020 Oct 12;975:11–49. doi: 10.3897/zookeys.975.55456 (PMC7572521; doi:10.3897/zookeys.975.55456)
Supplement: XML Treatment for Gibbidessus pictipes [file zookeys.975.55456-treatment8.xml]

<!DOCTYPE tp:taxon-treatment
  PUBLIC "-//TaxonX//DTD Taxonomic Treatment Publishing DTD v0 20100105//EN" "tax-treatment-NSO.dtd">
<tp:taxon-treatment xmlns:tp="http://www.plazi.org/taxpub"><tp:treatment-meta><kwd-group><label>Taxon classification</label><kwd><named-content xmlns:xlink="http://www.w3.org/1999/xlink" content-type="kingdom">Animalia</named-content></kwd><kwd><named-content xmlns:xlink="http://www.w3.org/1999/xlink" content-type="order">Coleoptera</named-content></kwd><kwd><named-content xmlns:xlink="http://www.w3.org/1999/xlink" content-type="family">Dytiscidae</named-content></kwd></kwd-group><mixed-citation publication-type="journal"><person-group><name><surname>Hendrich</surname><given-names>Lars</given-names></name><name><surname>Watts</surname><given-names>Chris H.S.</given-names></name><name><surname>Balke</surname><given-names>Michael</given-names></name></person-group><article-title>The “minute diving beetles” of southern Australia – taxonomic revision of <italic><tp:taxon-name><tp:taxon-name-part taxon-name-part-type="genus" reg="Gibbidessus">Gibbidessus</tp:taxon-name-part></tp:taxon-name></italic> Watts, 1978, with description of six new species (<tp:taxon-name><tp:taxon-name-part taxon-name-part-type="order">Coleoptera</tp:taxon-name-part></tp:taxon-name>, <tp:taxon-name><tp:taxon-name-part taxon-name-part-type="family">Dytiscidae</tp:taxon-name-part></tp:taxon-name>, <tp:taxon-name><tp:taxon-name-part taxon-name-part-type="tribe">Bidessini</tp:taxon-name-part></tp:taxon-name>)</article-title><source>Zookeys</source><day>12</day><month>10</month><year>2020</year><volume>975</volume><fpage>11</fpage><lpage>49</lpage><pub-id pub-id-type="doi">10.3897/zookeys.975.55456</pub-id></mixed-citation></tp:treatment-meta><tp:nomenclature><tp:taxon-name><object-id xmlns:xlink="http://www.w3.org/1999/xlink" content-type="arpha" xlink:type="simple">D81AB87E-52C7-5080-ACCE-2FF14EE8C4C8</object-id>
              <tp:taxon-name-part taxon-name-part-type="genus" reg="Gibbidessus">Gibbidessus</tp:taxon-name-part>
              <tp:taxon-name-part taxon-name-part-type="species" reg="pictipes">pictipes</tp:taxon-name-part>
            </tp:taxon-name><tp:taxon-authority>(Lea, 1899)</tp:taxon-authority><tp:taxon-status xmlns:xlink="http://www.w3.org/1999/xlink" xlink:type="simple">comb. nov.</tp:taxon-status><xref ref-type="fig" rid="F3">Figs 8</xref><xref ref-type="fig" rid="F3">, 9</xref><xref ref-type="fig" rid="F5">, 13</xref><xref ref-type="fig" rid="F9">, 20</xref><xref ref-type="fig" rid="F16">, 30</xref><xref ref-type="fig" rid="F17">, 31</xref><tp:nomenclature-citation-list><tp:nomenclature-citation><tp:taxon-name>
                  <tp:taxon-name-part taxon-name-part-type="genus" reg="Bidessus">Bidessus</tp:taxon-name-part> <tp:taxon-name-part taxon-name-part-type="species" reg="pictipes">pictipes</tp:taxon-name-part></tp:taxon-name><comment>Lea, 1899: 523 (original description).</comment></tp:nomenclature-citation><tp:nomenclature-citation><tp:taxon-name>
                  <tp:taxon-name-part taxon-name-part-type="genus" reg="Uvarus">Uvarus</tp:taxon-name-part> <tp:taxon-name-part taxon-name-part-type="species" reg="pictipes">pictipes</tp:taxon-name-part></tp:taxon-name><comment>(Lea, 1899): <xref ref-type="bibr" rid="B19">Watts (1978</xref>: 33, comb. nov., redescription); <xref ref-type="bibr" rid="B20">Watts (1985</xref>: 24, checklist); <xref ref-type="bibr" rid="B13">Lawrence et al. (1987</xref>: 335, catalogue); <xref ref-type="bibr" rid="B4">Biström (1988</xref>: 10, systematics); <xref ref-type="bibr" rid="B6">Hendrich (2001a</xref>: 302, faunistics, habitat); <xref ref-type="bibr" rid="B7">Hendrich (2001b</xref>: 21, faunistics, habitat); <xref ref-type="bibr" rid="B21">Watts (2002</xref>: 31, 44, identification key, checklist); Nilsson &amp; Hájek (2020: 128, catalogue).</comment></tp:nomenclature-citation></tp:nomenclature-citation-list></tp:nomenclature><tp:treatment-sec sec-type="type locality" id="SECID0EFNAI"><title>Type locality.</title><p>Australia, south-western Australia, Pinjarrah [<named-content xmlns:xlink="http://www.w3.org/1999/xlink" content-type="dwc:verbatimCoordinates" xlink:type="simple"><named-content content-type="geo-json" specific-use="{&#34;type&#34;:&#34;Point&#34;,&#34;coordinates&#34;:[115.863611,-32.632222]}" id="NCID0EONAI" xlink:type="simple">32°37'56S, 115°51'49E</named-content></named-content>].</p></tp:treatment-sec><tp:treatment-sec sec-type="type material" id="SECID0ETNAI"><title>Type material.</title><p><bold><italic>Syntype</italic>,</bold> female, “pictipes Lea Type Pinjarrah” (handwritten label), “<tp:taxon-name><tp:taxon-name-part taxon-name-part-type="genus" reg="Bidessus">Bidessus</tp:taxon-name-part> <tp:taxon-name-part taxon-name-part-type="species" reg="pictipes">pictipes</tp:taxon-name-part></tp:taxon-name> Lea W. Australia TYPE” (handwritten label), “<named-content xmlns:xlink="http://www.w3.org/1999/xlink" content-type="dwc:institutional_code" xlink:type="simple">SAMA</named-content> Database No 25-001599” (<named-content xmlns:xlink="http://www.w3.org/1999/xlink" content-type="dwc:institutional_code" xlink:type="simple">SAMA</named-content>).</p></tp:treatment-sec><tp:treatment-sec sec-type="material" id="SECID0EYOAI"><title>Additional material studied</title><p><bold>(320 exs.)</bold>. 51 exs., “<abbrev xmlns:xlink="http://www.w3.org/1999/xlink" xlink:title="Western Australia" id="ABBRID0EAPAI" xlink:type="simple">WA</abbrev> Lake Nalyerin 33 08S, 116 22E CHS, Watts 6/10/03”, “<named-content xmlns:xlink="http://www.w3.org/1999/xlink" content-type="dwc:institutional_code" xlink:type="simple">SAMA</named-content> Database 25-009282” (<named-content xmlns:xlink="http://www.w3.org/1999/xlink" content-type="dwc:institutional_code" xlink:type="simple">SAMA</named-content>); 4 exs., “Nalyeen Lake [Nalyerin] <abbrev xmlns:xlink="http://www.w3.org/1999/xlink" xlink:title="Western Australia" id="ABBRID0EUPAI" xlink:type="simple">WA</abbrev> J. McRae 8/10/97”, “<named-content xmlns:xlink="http://www.w3.org/1999/xlink" content-type="dwc:institutional_code" xlink:type="simple">SAMA</named-content> Database No 25-002918” (<named-content xmlns:xlink="http://www.w3.org/1999/xlink" content-type="dwc:institutional_code" xlink:type="simple">SAMA</named-content>); 1 ex., “<abbrev xmlns:xlink="http://www.w3.org/1999/xlink" xlink:title="Western Australia" id="ABBRID0EIQAI" xlink:type="simple">WA</abbrev> Byenup Lagoon NR 21/9/00 C.H.S. Watts” “<named-content xmlns:xlink="http://www.w3.org/1999/xlink" content-type="dwc:institutional_code" xlink:type="simple">SAMA</named-content> Database No 25-002922” (<named-content xmlns:xlink="http://www.w3.org/1999/xlink" content-type="dwc:institutional_code" xlink:type="simple">SAMA</named-content>). 2 exs., “Australia, <abbrev xmlns:xlink="http://www.w3.org/1999/xlink" xlink:title="Western Australia" id="ABBRID0E3QAI" xlink:type="simple">WA</abbrev>, SWA31 (A), Helena River, 22/08/2005, South-west Forest Monitoring” (<abbrev xmlns:xlink="http://www.w3.org/1999/xlink" content-type="institution" xlink:title="Department of Parks &amp; Wildlife, Kensington, Australia" id="ABBRID0EARAI" xlink:type="simple">DPAW</abbrev>); 1 ex., “Australia, <abbrev xmlns:xlink="http://www.w3.org/1999/xlink" xlink:title="Western Australia" id="ABBRID0EFRAI" xlink:type="simple">WA</abbrev>, HAR21 (A), Stirling Dam 2, 7/09/2006, South-west Forest Monitoring” (<abbrev xmlns:xlink="http://www.w3.org/1999/xlink" content-type="institution" xlink:title="Department of Parks &amp; Wildlife, Kensington, Australia" id="ABBRID0EJRAI" xlink:type="simple">DPAW</abbrev>); 3 exs., “Australia, <abbrev xmlns:xlink="http://www.w3.org/1999/xlink" xlink:title="Western Australia" id="ABBRID0EORAI" xlink:type="simple">WA</abbrev>, SPM011 (B) Kulicup Swamp, 6/11/1998, Salinity Action Plan Wetland Monitoring Programme” (<abbrev xmlns:xlink="http://www.w3.org/1999/xlink" content-type="institution" xlink:title="Department of Parks &amp; Wildlife, Kensington, Australia" id="ABBRID0ESRAI" xlink:type="simple">DPAW</abbrev>); 1 ex., “Australia, <abbrev xmlns:xlink="http://www.w3.org/1999/xlink" xlink:title="Western Australia" id="ABBRID0EXRAI" xlink:type="simple">WA</abbrev>, SPM011 (A) Kulicup Swamp [<named-content xmlns:xlink="http://www.w3.org/1999/xlink" content-type="dwc:verbatimCoordinates" xlink:type="simple"><named-content content-type="geo-json" specific-use="{&#34;type&#34;:&#34;Point&#34;,&#34;coordinates&#34;:[116.788056,-34.333611]}" id="NCID0E5RAI" xlink:type="simple">34°20'1S, 116°47'17E</named-content></named-content>], 23/10/2002, Salinity Action Plan Wetland Monitoring Programme” (<abbrev xmlns:xlink="http://www.w3.org/1999/xlink" content-type="institution" xlink:title="Department of Parks &amp; Wildlife, Kensington, Australia" id="ABBRID0EDSAI" xlink:type="simple">DPAW</abbrev>); 1 ex., “Australia, <abbrev xmlns:xlink="http://www.w3.org/1999/xlink" xlink:title="Western Australia" id="ABBRID0EISAI" xlink:type="simple">WA</abbrev>, SPM011 (B) Kulicup Swamp <named-content xmlns:xlink="http://www.w3.org/1999/xlink" content-type="dwc:verbatimCoordinates" xlink:type="simple"><named-content content-type="geo-json" specific-use="{&#34;type&#34;:&#34;Point&#34;,&#34;coordinates&#34;:[116.788056,-34.333611]}" id="NCID0EPSAI" xlink:type="simple">[34°20'1S, 116°47'17E</named-content></named-content>], 23/10/2002, Salinity Action Plan Wetland Monitoring Programme” (<abbrev xmlns:xlink="http://www.w3.org/1999/xlink" content-type="institution" xlink:title="Department of Parks &amp; Wildlife, Kensington, Australia" id="ABBRID0EUSAI" xlink:type="simple">DPAW</abbrev>); 2 exs., “Australia, <abbrev xmlns:xlink="http://www.w3.org/1999/xlink" xlink:title="Western Australia" id="ABBRID0EZSAI" xlink:type="simple">WA</abbrev>, SPM011 (A) Kulicup Swamp [<named-content xmlns:xlink="http://www.w3.org/1999/xlink" content-type="dwc:verbatimCoordinates" xlink:type="simple"><named-content content-type="geo-json" specific-use="{&#34;type&#34;:&#34;Point&#34;,&#34;coordinates&#34;:[116.788056,-34.333611]}" id="NCID0EATAI" xlink:type="simple">34°20'1S, 116°47'17E</named-content></named-content>], 11/10/2000, Salinity Action Plan Wetland Monitoring Programme” (<abbrev xmlns:xlink="http://www.w3.org/1999/xlink" content-type="institution" xlink:title="Department of Parks &amp; Wildlife, Kensington, Australia" id="ABBRID0EFTAI" xlink:type="simple">DPAW</abbrev>); 2 exs., “Australia, <abbrev xmlns:xlink="http://www.w3.org/1999/xlink" xlink:title="Western Australia" id="ABBRID0EKTAI" xlink:type="simple">WA</abbrev>, SPM011 (B) Kulicup Swamp [<named-content xmlns:xlink="http://www.w3.org/1999/xlink" content-type="dwc:verbatimCoordinates" xlink:type="simple"><named-content content-type="geo-json" specific-use="{&#34;type&#34;:&#34;Point&#34;,&#34;coordinates&#34;:[116.788056,-34.333611]}" id="NCID0ERTAI" xlink:type="simple">34°20'1S, 116°47'17E</named-content></named-content>], 11/10/2000, Salinity Action Plan Wetland Monitoring Programme” (<abbrev xmlns:xlink="http://www.w3.org/1999/xlink" content-type="institution" xlink:title="Department of Parks &amp; Wildlife, Kensington, Australia" id="ABBRID0EWTAI" xlink:type="simple">DPAW</abbrev>); 1 ex., “Australia, <abbrev xmlns:xlink="http://www.w3.org/1999/xlink" xlink:title="Western Australia" id="ABBRID0E2TAI" xlink:type="simple">WA</abbrev>, SPM024 (A) Lake Pleasant View [<named-content xmlns:xlink="http://www.w3.org/1999/xlink" content-type="dwc:verbatimCoordinates" xlink:type="simple"><named-content content-type="geo-json" specific-use="{&#34;type&#34;:&#34;Point&#34;,&#34;coordinates&#34;:[118.166667,-34.816667]}" id="NCID0ECUAI" xlink:type="simple">34°49'S, 118°10'E</named-content></named-content>], 24/10/1999, Salinity Action Plan Wetland Monitoring Programme” (<abbrev xmlns:xlink="http://www.w3.org/1999/xlink" content-type="institution" xlink:title="Department of Parks &amp; Wildlife, Kensington, Australia" id="ABBRID0EHUAI" xlink:type="simple">DPAW</abbrev>); 3 exs., “Australia, <abbrev xmlns:xlink="http://www.w3.org/1999/xlink" xlink:title="Western Australia" id="ABBRID0EMUAI" xlink:type="simple">WA</abbrev>, SPM024 (A) Lake Pleasant View [<named-content xmlns:xlink="http://www.w3.org/1999/xlink" content-type="dwc:verbatimCoordinates" xlink:type="simple"><named-content content-type="geo-json" specific-use="{&#34;type&#34;:&#34;Point&#34;,&#34;coordinates&#34;:[118.166667,-34.816667]}" id="NCID0ETUAI" xlink:type="simple">34°49'S, 118°10'E</named-content></named-content>], 24/10/2003, Salinity Action Plan Wetland Monitoring Programme” (<abbrev xmlns:xlink="http://www.w3.org/1999/xlink" content-type="institution" xlink:title="Department of Parks &amp; Wildlife, Kensington, Australia" id="ABBRID0EYUAI" xlink:type="simple">DPAW</abbrev>); 2 ex., “Australia, <abbrev xmlns:xlink="http://www.w3.org/1999/xlink" xlink:title="Western Australia" id="ABBRID0E4UAI" xlink:type="simple">WA</abbrev>, SPM024 (B) Lake Pleasant View [<named-content xmlns:xlink="http://www.w3.org/1999/xlink" content-type="dwc:verbatimCoordinates" xlink:type="simple"><named-content content-type="geo-json" specific-use="{&#34;type&#34;:&#34;Point&#34;,&#34;coordinates&#34;:[118.166667,-34.816667]}" id="NCID0EEVAI" xlink:type="simple">34°49'S, 118°10'E</named-content></named-content>], 24/10/2001, Salinity Action Plan Wetland Monitoring Programme” (<abbrev xmlns:xlink="http://www.w3.org/1999/xlink" content-type="institution" xlink:title="Department of Parks &amp; Wildlife, Kensington, Australia" id="ABBRID0EJVAI" xlink:type="simple">DPAW</abbrev>); 4 exs., “Australia, <abbrev xmlns:xlink="http://www.w3.org/1999/xlink" xlink:title="Western Australia" id="ABBRID0EOVAI" xlink:type="simple">WA</abbrev>, SPM024 (A) Lake Pleasant View [<named-content xmlns:xlink="http://www.w3.org/1999/xlink" content-type="dwc:verbatimCoordinates" xlink:type="simple"><named-content content-type="geo-json" specific-use="{&#34;type&#34;:&#34;Point&#34;,&#34;coordinates&#34;:[118.166667,-34.816667]}" id="NCID0EVVAI" xlink:type="simple">34°49'S, 118°10'E</named-content></named-content>], 24/10/1999, Salinity Action Plan Wetland Monitoring Programme” (<abbrev xmlns:xlink="http://www.w3.org/1999/xlink" content-type="institution" xlink:title="Department of Parks &amp; Wildlife, Kensington, Australia" id="ABBRID0E1VAI" xlink:type="simple">DPAW</abbrev>); 1 ex., “Australia, <abbrev xmlns:xlink="http://www.w3.org/1999/xlink" xlink:title="Western Australia" id="ABBRID0E6VAI" xlink:type="simple">WA</abbrev>, RUAB01 (A) Ruabon Road 01 [<named-content xmlns:xlink="http://www.w3.org/1999/xlink" content-type="dwc:verbatimCoordinates" xlink:type="simple"><named-content content-type="geo-json" specific-use="{&#34;type&#34;:&#34;Point&#34;,&#34;coordinates&#34;:[115.450000,-33.616667]}" id="NCID0EGWAI" xlink:type="simple">33°37'S, 115°27'E</named-content></named-content>], 11/10/2007, South-west Catchment Council Wetland monitoring” (<abbrev xmlns:xlink="http://www.w3.org/1999/xlink" content-type="institution" xlink:title="Department of Parks &amp; Wildlife, Kensington, Australia" id="ABBRID0ELWAI" xlink:type="simple">DPAW</abbrev>); 1 ex., “Australia, <abbrev xmlns:xlink="http://www.w3.org/1999/xlink" xlink:title="Western Australia" id="ABBRID0EQWAI" xlink:type="simple">WA</abbrev>, RVDLE03 (A) Riverdale 03 <named-content xmlns:xlink="http://www.w3.org/1999/xlink" content-type="dwc:verbatimCoordinates" xlink:type="simple"><named-content content-type="geo-json" specific-use="{&#34;type&#34;:&#34;Point&#34;,&#34;coordinates&#34;:[115.783333,-32.983333]}" id="NCID0EXWAI" xlink:type="simple">[32°59S, 115°47E</named-content></named-content>], 4/10/2007, South-west Catchment Council Wetland monitoring” (<abbrev xmlns:xlink="http://www.w3.org/1999/xlink" content-type="institution" xlink:title="Department of Parks &amp; Wildlife, Kensington, Australia" id="ABBRID0E3WAI" xlink:type="simple">DPAW</abbrev>); 30 exs., “Australia, <abbrev xmlns:xlink="http://www.w3.org/1999/xlink" xlink:title="Western Australia" id="ABBRID0EBXAI" xlink:type="simple">WA</abbrev>, SPS111 (A), Boyacup Bridge Swamp [<named-content xmlns:xlink="http://www.w3.org/1999/xlink" content-type="dwc:verbatimCoordinates" xlink:type="simple"><named-content content-type="geo-json" specific-use="{&#34;type&#34;:&#34;Point&#34;,&#34;coordinates&#34;:[117.250000,-34.216667]}" id="NCID0EIXAI" xlink:type="simple">34°13'S, 117°15'E</named-content></named-content>], 10/10/1998, Salinity Action Plan Wetland Biological Survey” (<abbrev xmlns:xlink="http://www.w3.org/1999/xlink" content-type="institution" xlink:title="Department of Parks &amp; Wildlife, Kensington, Australia" id="ABBRID0ENXAI" xlink:type="simple">DPAW</abbrev>); 1 ex., “Australia, <abbrev xmlns:xlink="http://www.w3.org/1999/xlink" xlink:title="Western Australia" id="ABBRID0ESXAI" xlink:type="simple">WA</abbrev>, SPS032 (A), Qualeup Lake [<named-content xmlns:xlink="http://www.w3.org/1999/xlink" content-type="dwc:verbatimCoordinates" xlink:type="simple"><named-content content-type="geo-json" specific-use="{&#34;type&#34;:&#34;Point&#34;,&#34;coordinates&#34;:[116.750000,-33.833333]}" id="NCID0EZXAI" xlink:type="simple">33°50'S, 116°45'E</named-content></named-content>], 9/10/1998, Salinity Action Plan Wetland Biological Survey” (<abbrev xmlns:xlink="http://www.w3.org/1999/xlink" content-type="institution" xlink:title="Department of Parks &amp; Wildlife, Kensington, Australia" id="ABBRID0E5XAI" xlink:type="simple">DPAW</abbrev>); 2 exs., “Australia, <abbrev xmlns:xlink="http://www.w3.org/1999/xlink" xlink:title="Western Australia" id="ABBRID0EDYAI" xlink:type="simple">WA</abbrev>, SPS103 (A), Lake Poorginup [<named-content xmlns:xlink="http://www.w3.org/1999/xlink" content-type="dwc:verbatimCoordinates" xlink:type="simple"><named-content content-type="geo-json" specific-use="{&#34;type&#34;:&#34;Point&#34;,&#34;coordinates&#34;:[116.733333,-34.533333]}" id="NCID0EKYAI" xlink:type="simple">34°32'S, 116°44'E</named-content></named-content>], 2/10/1998, Salinity Action Plan Wetland Biological Survey” (<abbrev xmlns:xlink="http://www.w3.org/1999/xlink" content-type="institution" xlink:title="Department of Parks &amp; Wildlife, Kensington, Australia" id="ABBRID0EPYAI" xlink:type="simple">DPAW</abbrev>); 4 exs., “Australia, <abbrev xmlns:xlink="http://www.w3.org/1999/xlink" xlink:title="Western Australia" id="ABBRID0EUYAI" xlink:type="simple">WA</abbrev>, SPS104 (A), Pindicup Lake [<named-content xmlns:xlink="http://www.w3.org/1999/xlink" content-type="dwc:verbatimCoordinates" xlink:type="simple"><named-content content-type="geo-json" specific-use="{&#34;type&#34;:&#34;Point&#34;,&#34;coordinates&#34;:[116.716667,-34.416667]}" id="NCID0E2YAI" xlink:type="simple">34°25'S, 116°43'E</named-content></named-content>], 2/10/1998, Salinity Action Plan Wetland Biological Survey”, one specimen “M. Balke DNA 7250” [green printed label] (<abbrev xmlns:xlink="http://www.w3.org/1999/xlink" content-type="institution" xlink:title="Department of Parks &amp; Wildlife, Kensington, Australia" id="ABBRID0EAZAI" xlink:type="simple">DPAW</abbrev>, <named-content xmlns:xlink="http://www.w3.org/1999/xlink" content-type="dwc:institutional_code" xlink:type="simple">ZSM</named-content>); 1 ex., “Australia, <abbrev xmlns:xlink="http://www.w3.org/1999/xlink" xlink:title="Western Australia" id="ABBRID0ENZAI" xlink:type="simple">WA</abbrev>, MUB030 (A), Pindicup Lake [<named-content xmlns:xlink="http://www.w3.org/1999/xlink" content-type="dwc:verbatimCoordinates" xlink:type="simple"><named-content content-type="geo-json" specific-use="{&#34;type&#34;:&#34;Point&#34;,&#34;coordinates&#34;:[116.716667,-34.416667]}" id="NCID0EUZAI" xlink:type="simple">34°25'S, 116°43'E</named-content></named-content>], 25.09.2014, Muir-Byenup Survey” (<abbrev xmlns:xlink="http://www.w3.org/1999/xlink" content-type="institution" xlink:title="Department of Parks &amp; Wildlife, Kensington, Australia" id="ABBRID0EZZAI" xlink:type="simple">DPAW</abbrev>); 11 exs., “Australia, <abbrev xmlns:xlink="http://www.w3.org/1999/xlink" xlink:title="Western Australia" id="ABBRID0E5ZAI" xlink:type="simple">WA</abbrev>, MUB030 (A), Pindicup Lake, 25.09.2014, Muir-Byenup Survey (<abbrev xmlns:xlink="http://www.w3.org/1999/xlink" content-type="institution" xlink:title="Department of Parks &amp; Wildlife, Kensington, Australia" id="ABBRID0EC1AI" xlink:type="simple">DPAW</abbrev>); 4 exs., “Australia, <abbrev xmlns:xlink="http://www.w3.org/1999/xlink" xlink:title="Western Australia" id="ABBRID0EH1AI" xlink:type="simple">WA</abbrev>, SPS105 (A) Kodjinup <tp:taxon-name><tp:taxon-name-part taxon-name-part-type="genus" reg="Melaleuca">Melaleuca</tp:taxon-name-part></tp:taxon-name> Swamp [<named-content xmlns:xlink="http://www.w3.org/1999/xlink" content-type="dwc:verbatimCoordinates" xlink:type="simple"><named-content content-type="geo-json" specific-use="{&#34;type&#34;:&#34;Point&#34;,&#34;coordinates&#34;:[116.650000,-34.383333]}" id="NCID0EU1AI" xlink:type="simple">34°23'S, 116°39'E</named-content></named-content>], 2/10/1998, Salinity Action Plan Wetland Biological Survey” (<abbrev xmlns:xlink="http://www.w3.org/1999/xlink" content-type="institution" xlink:title="Department of Parks &amp; Wildlife, Kensington, Australia" id="ABBRID0EZ1AI" xlink:type="simple">DPAW</abbrev>); 30 exs, “Australia, <abbrev xmlns:xlink="http://www.w3.org/1999/xlink" xlink:title="Western Australia" id="ABBRID0E51AI" xlink:type="simple">WA</abbrev>, SPS108 (A) Pillenorup Swamp, 30/09/1998, Salinity Action Plan Wetland Biological Survey” (<abbrev xmlns:xlink="http://www.w3.org/1999/xlink" content-type="institution" xlink:title="Department of Parks &amp; Wildlife, Kensington, Australia" id="ABBRID0EC2AI" xlink:type="simple">DPAW</abbrev>); 7 exs., “Australia, <abbrev xmlns:xlink="http://www.w3.org/1999/xlink" xlink:title="Western Australia" id="ABBRID0EH2AI" xlink:type="simple">WA</abbrev>, SPS113 (A) Tucker’s Road <tp:taxon-name><tp:taxon-name-part taxon-name-part-type="genus" reg="Melaleuca">Melaleuca</tp:taxon-name-part></tp:taxon-name> Swamp, 27/08/1998, Salinity Action Plan Wetland Biological Survey” (<abbrev xmlns:xlink="http://www.w3.org/1999/xlink" content-type="institution" xlink:title="Department of Parks &amp; Wildlife, Kensington, Australia" id="ABBRID0ER2AI" xlink:type="simple">DPAW</abbrev>); 1 ex., “Australia, <abbrev xmlns:xlink="http://www.w3.org/1999/xlink" xlink:title="Western Australia" id="ABBRID0EW2AI" xlink:type="simple">WA</abbrev>, LVR003 (A) Lower Vasse River Site 3, 4/10/2001, Lower Vasse River Clean-up Program” (<abbrev xmlns:xlink="http://www.w3.org/1999/xlink" content-type="institution" xlink:title="Department of Parks &amp; Wildlife, Kensington, Australia" id="ABBRID0E12AI" xlink:type="simple">DPAW</abbrev>); 1 ex., “Australia, <abbrev xmlns:xlink="http://www.w3.org/1999/xlink" xlink:title="Western Australia" id="ABBRID0E62AI" xlink:type="simple">WA</abbrev>, LVR004 (A), Lower Vasse River Site 4, 5/10/2001, Lower Vasse River Clean-up Program” (<abbrev xmlns:xlink="http://www.w3.org/1999/xlink" content-type="institution" xlink:title="Department of Parks &amp; Wildlife, Kensington, Australia" id="ABBRID0ED3AI" xlink:type="simple">DPAW</abbrev>); 1 ex., “Australia, <abbrev xmlns:xlink="http://www.w3.org/1999/xlink" xlink:title="Western Australia" id="ABBRID0EI3AI" xlink:type="simple">WA</abbrev>, LVR005 (A), Lower Vasse River Site 5, 5/10/2001, Lower Vasse River Clean-up Program” (<abbrev xmlns:xlink="http://www.w3.org/1999/xlink" content-type="institution" xlink:title="Department of Parks &amp; Wildlife, Kensington, Australia" id="ABBRID0EM3AI" xlink:type="simple">DPAW</abbrev>); 6 exs., “Australia, <abbrev xmlns:xlink="http://www.w3.org/1999/xlink" xlink:title="Western Australia" id="ABBRID0ER3AI" xlink:type="simple">WA</abbrev>, JCS019 (A), Sedge Swamp W of Deadhorse Soak [<named-content xmlns:xlink="http://www.w3.org/1999/xlink" content-type="dwc:verbatimCoordinates" xlink:type="simple"><named-content content-type="geo-json" specific-use="{&#34;type&#34;:&#34;Point&#34;,&#34;coordinates&#34;:[115.019722,-29.901944]}" id="NCID0EY3AI" xlink:type="simple">29°54'7S, 115°1'11E</named-content></named-content>], 21/09/2011, Jurien Coastal Survey” (<abbrev xmlns:xlink="http://www.w3.org/1999/xlink" content-type="institution" xlink:title="Department of Parks &amp; Wildlife, Kensington, Australia" id="ABBRID0E43AI" xlink:type="simple">DPAW</abbrev>); 1 ex., “Australia, <abbrev xmlns:xlink="http://www.w3.org/1999/xlink" xlink:title="Western Australia" id="ABBRID0EC4AI" xlink:type="simple">WA</abbrev>, Mulgarnup MUB 012, 28.01.2004, Andrew Storey leg.” (<abbrev xmlns:xlink="http://www.w3.org/1999/xlink" content-type="institution" xlink:title="Department of Parks &amp; Wildlife, Kensington, Australia" id="ABBRID0EG4AI" xlink:type="simple">DPAW</abbrev>); 2 exs., “Australia, <abbrev xmlns:xlink="http://www.w3.org/1999/xlink" xlink:title="Western Australia" id="ABBRID0EL4AI" xlink:type="simple">WA</abbrev>, Mulgarnup MUB 012, 1.10.2014, M. Pennifold leg.”, two specimens “M. Balke DNA 7252”, “M. Balke DNA 7253” [green printed labels] (<named-content xmlns:xlink="http://www.w3.org/1999/xlink" content-type="dwc:institutional_code" xlink:type="simple">ZSM</named-content>); 4 exs., “Australia, <abbrev xmlns:xlink="http://www.w3.org/1999/xlink" xlink:title="Western Australia" id="ABBRID0EX4AI" xlink:type="simple">WA</abbrev>, W Kodjinup #18 [<named-content xmlns:xlink="http://www.w3.org/1999/xlink" content-type="dwc:verbatimCoordinates" xlink:type="simple"><named-content content-type="geo-json" specific-use="{&#34;type&#34;:&#34;Point&#34;,&#34;coordinates&#34;:[116.650000,-34.383333]}" id="NCID0E54AI" xlink:type="simple">34°23'S, 116°39'E</named-content></named-content>], 28.01.2004, Andrew Storey leg.” (<abbrev xmlns:xlink="http://www.w3.org/1999/xlink" content-type="institution" xlink:title="Department of Parks &amp; Wildlife, Kensington, Australia" id="ABBRID0ED5AI" xlink:type="simple">DPAW</abbrev>); 1 ex., “Australia, <abbrev xmlns:xlink="http://www.w3.org/1999/xlink" xlink:title="Western Australia" id="ABBRID0EI5AI" xlink:type="simple">WA</abbrev>, Wimbalup #52 [<named-content xmlns:xlink="http://www.w3.org/1999/xlink" content-type="dwc:verbatimCoordinates" xlink:type="simple"><named-content content-type="geo-json" specific-use="{&#34;type&#34;:&#34;Point&#34;,&#34;coordinates&#34;:[116.833333,-34.483333]}" id="NCID0EP5AI" xlink:type="simple">34°29'S, 116°50'E</named-content></named-content>], 29.11.2003, Andrew Storey leg.” (<abbrev xmlns:xlink="http://www.w3.org/1999/xlink" content-type="institution" xlink:title="Department of Parks &amp; Wildlife, Kensington, Australia" id="ABBRID0EU5AI" xlink:type="simple">DPAW</abbrev>); 11 exs., “Australia, <abbrev xmlns:xlink="http://www.w3.org/1999/xlink" xlink:title="Western Australia" id="ABBRID0EZ5AI" xlink:type="simple">WA</abbrev>, MUB019 (A), Galamup Swamp [<named-content xmlns:xlink="http://www.w3.org/1999/xlink" content-type="dwc:verbatimCoordinates" xlink:type="simple"><named-content content-type="geo-json" specific-use="{&#34;type&#34;:&#34;Point&#34;,&#34;coordinates&#34;:[116.750000,-34.433333]}" id="NCID0EA6AI" xlink:type="simple">34°26'S, 116°45'E</named-content></named-content>], 30.09.2014, Muir-Byenup Survey”, one specimen “M. Balke DNA 7262” [green printed label] (<abbrev xmlns:xlink="http://www.w3.org/1999/xlink" content-type="institution" xlink:title="Department of Parks &amp; Wildlife, Kensington, Australia" id="ABBRID0EF6AI" xlink:type="simple">DPAW</abbrev>, <named-content xmlns:xlink="http://www.w3.org/1999/xlink" content-type="dwc:institutional_code" xlink:type="simple">ZSM</named-content>); 23 exs., “Australia, <abbrev xmlns:xlink="http://www.w3.org/1999/xlink" xlink:title="Western Australia" id="ABBRID0ES6AI" xlink:type="simple">WA</abbrev>, MUB035, NE Unicup NR [<named-content xmlns:xlink="http://www.w3.org/1999/xlink" content-type="dwc:verbatimCoordinates" xlink:type="simple"><named-content content-type="geo-json" specific-use="{&#34;type&#34;:&#34;Point&#34;,&#34;coordinates&#34;:[116.716667,-34.333333]}" id="NCID0EZ6AI" xlink:type="simple">34°20'S, 116°43'E</named-content></named-content>], 24.09.2014, Muir-Byenup Survey”, one specimen “M. Balke DNA 7257” [green printed label] (<abbrev xmlns:xlink="http://www.w3.org/1999/xlink" content-type="institution" xlink:title="Department of Parks &amp; Wildlife, Kensington, Australia" id="ABBRID0E56AI" xlink:type="simple">DPAW</abbrev>, <named-content xmlns:xlink="http://www.w3.org/1999/xlink" content-type="dwc:institutional_code" xlink:type="simple">ZSM</named-content>); 43 exs., “Australia, <abbrev xmlns:xlink="http://www.w3.org/1999/xlink" xlink:title="Western Australia" id="ABBRID0ELABI" xlink:type="simple">WA</abbrev>, MUB037 (A) S, Kulunilup NR [<named-content xmlns:xlink="http://www.w3.org/1999/xlink" content-type="dwc:verbatimCoordinates" xlink:type="simple"><named-content content-type="geo-json" specific-use="{&#34;type&#34;:&#34;Point&#34;,&#34;coordinates&#34;:[116.783333,-34.333333]}" id="NCID0ESABI" xlink:type="simple">34°20'S, 116°47'E</named-content></named-content>], 25.09.2014, Muir-Byenup Survey”, three specimens “M. Balke DNA 7259”, “M. Balke DNA 7260”, “M. Balke DNA 7261” [green printed labels] (<abbrev xmlns:xlink="http://www.w3.org/1999/xlink" content-type="institution" xlink:title="Department of Parks &amp; Wildlife, Kensington, Australia" id="ABBRID0EXABI" xlink:type="simple">DPAW</abbrev>, <named-content xmlns:xlink="http://www.w3.org/1999/xlink" content-type="dwc:institutional_code" xlink:type="simple">ZSM</named-content>); 11 exs., “Australia, <abbrev xmlns:xlink="http://www.w3.org/1999/xlink" xlink:title="Western Australia" id="ABBRID0EEBBI" xlink:type="simple">WA</abbrev>, MUB011 (A) Kulunilup Lake [<named-content xmlns:xlink="http://www.w3.org/1999/xlink" content-type="dwc:verbatimCoordinates" xlink:type="simple"><named-content content-type="geo-json" specific-use="{&#34;type&#34;:&#34;Point&#34;,&#34;coordinates&#34;:[116.783333,-34.333333]}" id="NCID0ELBBI" xlink:type="simple">34°20'S, 116°47'E</named-content></named-content>], 25.09.2014, Muir-Byenup Survey” (<abbrev xmlns:xlink="http://www.w3.org/1999/xlink" content-type="institution" xlink:title="Department of Parks &amp; Wildlife, Kensington, Australia" id="ABBRID0EQBBI" xlink:type="simple">DPAW</abbrev>); 2 exs., “Australia, <abbrev xmlns:xlink="http://www.w3.org/1999/xlink" xlink:title="Western Australia" id="ABBRID0EVBBI" xlink:type="simple">WA</abbrev>, MUB008 (B) Noobijup Swamp [<named-content xmlns:xlink="http://www.w3.org/1999/xlink" content-type="dwc:verbatimCoordinates" xlink:type="simple"><named-content content-type="geo-json" specific-use="{&#34;type&#34;:&#34;Point&#34;,&#34;coordinates&#34;:[116.783333,-34.383333]}" id="NCID0E3BBI" xlink:type="simple">34°23'S, 116°47'E</named-content></named-content>], 24.09.2014, Muir-Byenup Survey” two specimens “M.Balke DNA 7254”, “M. Balke DNA 7255” [green printed labels] (<abbrev xmlns:xlink="http://www.w3.org/1999/xlink" content-type="institution" xlink:title="Department of Parks &amp; Wildlife, Kensington, Australia" id="ABBRID0EBCBI" xlink:type="simple">DPAW</abbrev>, <named-content xmlns:xlink="http://www.w3.org/1999/xlink" content-type="dwc:institutional_code" xlink:type="simple">ZSM</named-content>); 1 ex., “Australia, <abbrev xmlns:xlink="http://www.w3.org/1999/xlink" xlink:title="Western Australia" id="ABBRID0EOCBI" xlink:type="simple">WA</abbrev>, MUB005 (A), Yarnup Swamp [<named-content xmlns:xlink="http://www.w3.org/1999/xlink" content-type="dwc:verbatimCoordinates" xlink:type="simple"><named-content content-type="geo-json" specific-use="{&#34;type&#34;:&#34;Point&#34;,&#34;coordinates&#34;:[116.867778,-34.373889]}" id="NCID0EVCBI" xlink:type="simple">34°22'26S, 116°52'4E</named-content></named-content>], 22.09.2014, Muir-Byenup Survey” (<abbrev xmlns:xlink="http://www.w3.org/1999/xlink" content-type="institution" xlink:title="Department of Parks &amp; Wildlife, Kensington, Australia" id="ABBRID0E1CBI" xlink:type="simple">DPAW</abbrev>); 12 exs., “Australia, <abbrev xmlns:xlink="http://www.w3.org/1999/xlink" xlink:title="Western Australia" id="ABBRID0E6CBI" xlink:type="simple">WA</abbrev>, MUB012 (A), Mulgarnup Swamp [<named-content xmlns:xlink="http://www.w3.org/1999/xlink" content-type="dwc:verbatimCoordinates" xlink:type="simple"><named-content content-type="geo-json" specific-use="{&#34;type&#34;:&#34;Point&#34;,&#34;coordinates&#34;:[116.695556,-34.250278]}" id="NCID0EGDBI" xlink:type="simple">34°15'1S, 116°41'44E</named-content></named-content>], 01.10.2014, Muir-Byenup Survey” (<abbrev xmlns:xlink="http://www.w3.org/1999/xlink" content-type="institution" xlink:title="Department of Parks &amp; Wildlife, Kensington, Australia" id="ABBRID0ELDBI" xlink:type="simple">DPAW</abbrev>); 1 ex., “Australia, <abbrev xmlns:xlink="http://www.w3.org/1999/xlink" xlink:title="Western Australia" id="ABBRID0EQDBI" xlink:type="simple">WA</abbrev>, Twin Swamps NW <named-content xmlns:xlink="http://www.w3.org/1999/xlink" content-type="dwc:verbatimCoordinates" xlink:type="simple"><named-content content-type="geo-json" specific-use="{&#34;type&#34;:&#34;Point&#34;,&#34;coordinates&#34;:[116.013889,-31.718611]}" id="NCID0EXDBI" xlink:type="simple">[31°43'7S, 116°0'50E</named-content></named-content>], 24/09/1992, Twin Swamps/Ellen Brook Survey” (<abbrev xmlns:xlink="http://www.w3.org/1999/xlink" content-type="institution" xlink:title="Department of Parks &amp; Wildlife, Kensington, Australia" id="ABBRID0E3DBI" xlink:type="simple">DPAW</abbrev>); 1 ex., “Australia, <abbrev xmlns:xlink="http://www.w3.org/1999/xlink" xlink:title="Western Australia" id="ABBRID0EBEBI" xlink:type="simple">WA</abbrev>, SPS031, 08/10/1997, SAP Survey” (<abbrev xmlns:xlink="http://www.w3.org/1999/xlink" content-type="institution" xlink:title="Department of Parks &amp; Wildlife, Kensington, Australia" id="ABBRID0EFEBI" xlink:type="simple">DPAW</abbrev>); 1 ex., “Australia, <abbrev xmlns:xlink="http://www.w3.org/1999/xlink" xlink:title="Western Australia" id="ABBRID0EKEBI" xlink:type="simple">WA</abbrev>, ABP041, 14/09/2007, Avon Baselining Project” (<abbrev xmlns:xlink="http://www.w3.org/1999/xlink" content-type="institution" xlink:title="Department of Parks &amp; Wildlife, Kensington, Australia" id="ABBRID0EOEBI" xlink:type="simple">DPAW</abbrev>); 26 exs., “Australia, <abbrev xmlns:xlink="http://www.w3.org/1999/xlink" xlink:title="Western Australia" id="ABBRID0ETEBI" xlink:type="simple">WA</abbrev>, Albany Hwy, Muir Lakes Nature Reserve, SW part of Byenup Lagoon, 4.&amp; 5.1.2000, <named-content xmlns:xlink="http://www.w3.org/1999/xlink" content-type="dwc:verbatimCoordinates" xlink:type="simple"><named-content content-type="geo-json" specific-use="{&#34;type&#34;:&#34;Point&#34;,&#34;coordinates&#34;:[116.733333,-34.483333]}" id="NCID0E1EBI" xlink:type="simple">34°29'S, 116°44'E</named-content></named-content>, Hendrich leg. (loc. <abbrev xmlns:xlink="http://www.w3.org/1999/xlink" xlink:title="Western Australia" id="ABBRID0E6EBI" xlink:type="simple">WA</abbrev> 11/157)” (<abbrev xmlns:xlink="http://www.w3.org/1999/xlink" content-type="institution" xlink:title="Collection Lars Hendrich, Berlin, Germany; property of the NMW" id="ABBRID0EDFBI" xlink:type="simple">CLH</abbrev>, <named-content xmlns:xlink="http://www.w3.org/1999/xlink" content-type="dwc:institutional_code" xlink:type="simple">ZSM</named-content>); 18 ex., “Australia, <abbrev xmlns:xlink="http://www.w3.org/1999/xlink" xlink:title="Western Australia" id="ABBRID0EQFBI" xlink:type="simple">WA</abbrev>, Albany, 3 km ENE Manypeaks, Lake Pleasant Nature Reserve, 7.1.2000, <named-content xmlns:xlink="http://www.w3.org/1999/xlink" content-type="dwc:verbatimCoordinates" xlink:type="simple"><named-content content-type="geo-json" specific-use="{&#34;type&#34;:&#34;Point&#34;,&#34;coordinates&#34;:[118.166667,-34.816667]}" id="NCID0EXFBI" xlink:type="simple">34°49'S, 118°10'E</named-content></named-content>, Hendrich leg. (loc. <abbrev xmlns:xlink="http://www.w3.org/1999/xlink" xlink:title="Western Australia" id="ABBRID0E3FBI" xlink:type="simple">WA</abbrev> 13/159) (<abbrev xmlns:xlink="http://www.w3.org/1999/xlink" content-type="institution" xlink:title="Collection Lars Hendrich, Berlin, Germany; property of the NMW" id="ABBRID0EAGBI" xlink:type="simple">CLH</abbrev>, <named-content xmlns:xlink="http://www.w3.org/1999/xlink" content-type="dwc:institutional_code" xlink:type="simple">ZSM</named-content>); 38 exs., “Australia, <abbrev xmlns:xlink="http://www.w3.org/1999/xlink" xlink:title="Western Australia" id="ABBRID0ENGBI" xlink:type="simple">WA</abbrev>, Darling Range, Lane Poole Conservation Reserve, Nalyerin Lake, 300 m, 29. &amp; 30.12.1999, <named-content xmlns:xlink="http://www.w3.org/1999/xlink" content-type="dwc:verbatimCoordinates" xlink:type="simple"><named-content content-type="geo-json" specific-use="{&#34;type&#34;:&#34;Point&#34;,&#34;coordinates&#34;:[116.369167,-33.141833]}" id="NCID0EUGBI" xlink:type="simple">33°8.51'S, 116°22.15'E</named-content></named-content>, Hendrich leg. (loc. <abbrev xmlns:xlink="http://www.w3.org/1999/xlink" xlink:title="Western Australia" id="ABBRID0EZGBI" xlink:type="simple">WA</abbrev> 4/151)” (<abbrev xmlns:xlink="http://www.w3.org/1999/xlink" content-type="institution" xlink:title="Collection Gilbert L. Challet, Florida, United States" id="ABBRID0E4GBI" xlink:type="simple">CGC</abbrev>, <abbrev xmlns:xlink="http://www.w3.org/1999/xlink" content-type="institution" xlink:title="Collection Lars Hendrich, Berlin, Germany; property of the NMW" id="ABBRID0ECHBI" xlink:type="simple">CLH</abbrev>, <named-content xmlns:xlink="http://www.w3.org/1999/xlink" content-type="dwc:institutional_code" xlink:type="simple">ZSM</named-content>); 1 ex., “Australia: SW <abbrev xmlns:xlink="http://www.w3.org/1999/xlink" xlink:title="Western Australia" id="ABBRID0EPHBI" xlink:type="simple">WA</abbrev>, 3 km NE Manypeaks, Lake Pleasant View NR, 91m, 2.I.2007, <named-content xmlns:xlink="http://www.w3.org/1999/xlink" content-type="dwc:verbatimCoordinates" xlink:type="simple"><named-content content-type="geo-json" specific-use="{&#34;type&#34;:&#34;Point&#34;,&#34;coordinates&#34;:[118.166667,-34.816667]}" id="NCID0EWHBI" xlink:type="simple">34°49'S, 118°10'E</named-content></named-content>, L. &amp; E. Hendrich leg. (<abbrev xmlns:xlink="http://www.w3.org/1999/xlink" xlink:title="Western Australia" id="ABBRID0E2HBI" xlink:type="simple">WA</abbrev> 160)” (<named-content xmlns:xlink="http://www.w3.org/1999/xlink" content-type="dwc:institutional_code" xlink:type="simple">ZSM</named-content>).</p></tp:treatment-sec><tp:treatment-sec sec-type="notes" id="SECID0EHIBI"><title>Note.</title><p><xref ref-type="bibr" rid="B19">Watts (1978)</xref>, who moved <italic><tp:taxon-name><tp:taxon-name-part taxon-name-part-type="genus" reg="Bidessus">Bidessus</tp:taxon-name-part> <tp:taxon-name-part taxon-name-part-type="species" reg="pictipes">pictipes</tp:taxon-name-part></tp:taxon-name></italic> to <italic><tp:taxon-name><tp:taxon-name-part taxon-name-part-type="genus" reg="Uvarus">Uvarus</tp:taxon-name-part></tp:taxon-name></italic>, already noticed that this species might not belong to <italic><tp:taxon-name><tp:taxon-name-part taxon-name-part-type="genus" reg="Uvarus">Uvarus</tp:taxon-name-part></tp:taxon-name></italic>: “It is with considerable hesitation that I place the following species in this genus. I suspect that it will eventually prove to belong to a genus of its own”.</p></tp:treatment-sec><tp:treatment-sec sec-type="diagnosis" id="SECID0EKJBI"><title>Diagnosis.</title><p>Small and dark brown species, with vague testaceous markings on elytra, and with habitus disruption between pronotum and elytron. Dorsoventrally rather flattened. Head without cervical line but rather a few punctures instead (punctures not obvious in females) (Fig. <xref ref-type="fig" rid="F3">8</xref>).</p><fig id="F3" position="float" orientation="portrait"><object-id xmlns:xlink="http://www.w3.org/1999/xlink" content-type="doi" xlink:type="simple">10.3897/zookeys.975.55456.figures8-11</object-id><object-id xmlns:xlink="http://www.w3.org/1999/xlink" content-type="arpha" xlink:type="simple">8C6F7A04-FDDF-5D8A-B6ED-BA3E22A74ADE</object-id><label>Figures 8–11.</label><caption><p>Habitus of <bold>8</bold><italic><tp:taxon-name><tp:taxon-name-part taxon-name-part-type="genus" reg="Gibbidessus">G.</tp:taxon-name-part> <tp:taxon-name-part taxon-name-part-type="species" reg="pictipes">pictipes</tp:taxon-name-part></tp:taxon-name></italic>, male <bold>9</bold><italic><tp:taxon-name><tp:taxon-name-part taxon-name-part-type="genus" reg="Gibbidessus">G.</tp:taxon-name-part> <tp:taxon-name-part taxon-name-part-type="species" reg="pictipes">pictipes</tp:taxon-name-part></tp:taxon-name></italic>, female <bold>10</bold><italic><tp:taxon-name><tp:taxon-name-part taxon-name-part-type="genus" reg="Gibbidessus">G.</tp:taxon-name-part> <tp:taxon-name-part taxon-name-part-type="species" reg="rottnestensis">rottnestensis</tp:taxon-name-part></tp:taxon-name></italic> sp. nov., male <bold>11</bold><italic><tp:taxon-name><tp:taxon-name-part taxon-name-part-type="genus" reg="Gibbidessus">G.</tp:taxon-name-part> <tp:taxon-name-part taxon-name-part-type="species" reg="rottnestensis">rottnestensis</tp:taxon-name-part></tp:taxon-name></italic> sp. nov., female. Scale bar: 1.0 mm.</p></caption><graphic xmlns:xlink="http://www.w3.org/1999/xlink" xlink:href="zookeys-975-011-g003.jpg" position="float" orientation="portrait" xlink:type="simple" id="oo_462662.jpg"><uri content-type="original_file" xlink:type="simple">https://binary.pensoft.net/fig/462662</uri></graphic></fig><p><bold><italic>Measurements</italic>:</bold> Lectotype, female: <abbrev xmlns:xlink="http://www.w3.org/1999/xlink" xlink:title="total length" id="ABBRID0E3LBI" xlink:type="simple">TL</abbrev> = 1.45 mm, <abbrev xmlns:xlink="http://www.w3.org/1999/xlink" xlink:title="total length without head" id="ABBRID0EAMBI" xlink:type="simple">TL-H</abbrev> = 1.25 mm, <abbrev xmlns:xlink="http://www.w3.org/1999/xlink" xlink:title="maximum width" id="ABBRID0EEMBI" xlink:type="simple">MW</abbrev> = 0.82 mm. Additional material: <abbrev xmlns:xlink="http://www.w3.org/1999/xlink" xlink:title="total length" id="ABBRID0EIMBI" xlink:type="simple">TL</abbrev> = 1.45–1.6 mm, <abbrev xmlns:xlink="http://www.w3.org/1999/xlink" xlink:title="total length without head" id="ABBRID0EMMBI" xlink:type="simple">TL-H</abbrev> = 1.3–1.4 mm, <abbrev xmlns:xlink="http://www.w3.org/1999/xlink" xlink:title="maximum width" id="ABBRID0EQMBI" xlink:type="simple">MW</abbrev> = 0.8–0.83 mm.</p><fig id="F4" position="float" orientation="portrait"><object-id xmlns:xlink="http://www.w3.org/1999/xlink" content-type="doi" xlink:type="simple">10.3897/zookeys.975.55456.figure12</object-id><object-id xmlns:xlink="http://www.w3.org/1999/xlink" content-type="arpha" xlink:type="simple">46BAA576-3BDB-59CD-8BBE-0F3BA17341CD</object-id><label>Figure 12.</label><caption><p>Head of <italic><tp:taxon-name><tp:taxon-name-part taxon-name-part-type="genus" reg="Gibbidessus">G.</tp:taxon-name-part> <tp:taxon-name-part taxon-name-part-type="species" reg="davidi">davidi</tp:taxon-name-part></tp:taxon-name></italic> sp. nov. <bold>A</bold> with cervical line (red arrow), and head of <italic><tp:taxon-name><tp:taxon-name-part taxon-name-part-type="genus" reg="Gibbidessus">G.</tp:taxon-name-part> <tp:taxon-name-part taxon-name-part-type="species" reg="pederzanii">pederzanii</tp:taxon-name-part></tp:taxon-name></italic> sp. nov. <bold>B</bold> without cervical line but rather a few punctures instead (red arrow).</p></caption><graphic xmlns:xlink="http://www.w3.org/1999/xlink" xlink:href="zookeys-975-011-g004.jpg" position="float" orientation="portrait" xlink:type="simple" id="oo_462663.jpg"><uri content-type="original_file" xlink:type="simple">https://binary.pensoft.net/fig/462663</uri></graphic></fig><p><bold><italic>Head</italic>:</bold> Dark brown to ferruginous, without cervical line but rather a few punctures instead (punctures not obvious in females) (Fig. <xref ref-type="fig" rid="F5">13A</xref>). Evenly and coarsely punctate, shiny but with weak microreticulation. Punctures weakly anteriorly and strongly posteriorly between eyes. Antennae relatively short, stout. Antennomeres 1–3 ferruginous, 4–11 darkened anteriorly.</p><fig id="F5" position="float" orientation="portrait"><object-id xmlns:xlink="http://www.w3.org/1999/xlink" content-type="doi" xlink:type="simple">10.3897/zookeys.975.55456.figure13</object-id><object-id xmlns:xlink="http://www.w3.org/1999/xlink" content-type="arpha" xlink:type="simple">23609FDA-1674-584A-B098-E3986C2FD94C</object-id><label>Figure 13.</label><caption><p>Head of <italic><tp:taxon-name><tp:taxon-name-part taxon-name-part-type="genus" reg="Gibbidessus">G.</tp:taxon-name-part> <tp:taxon-name-part taxon-name-part-type="species" reg="pictipes">pictipes</tp:taxon-name-part></tp:taxon-name></italic><bold>A</bold> without cervical line (red arrows), and of <italic><tp:taxon-name><tp:taxon-name-part taxon-name-part-type="genus" reg="Gibbidessus">G.</tp:taxon-name-part> <tp:taxon-name-part taxon-name-part-type="species" reg="rottnestensis">rottnestensis</tp:taxon-name-part></tp:taxon-name></italic> sp. nov. <bold>B</bold> without cervical line but rather a few punctures instead (red arrows).</p></caption><graphic xmlns:xlink="http://www.w3.org/1999/xlink" xlink:href="zookeys-975-011-g005.jpg" position="float" orientation="portrait" xlink:type="simple" id="oo_462664.jpg"><uri content-type="original_file" xlink:type="simple">https://binary.pensoft.net/fig/462664</uri></graphic></fig><p><bold><italic>Pronotum</italic>:</bold> Ferruginous, anterior and posterior margins darker, broadest at middle. Punctation very weak, almost evenly distributed, shiny and microsculpture absent. Sides of pronotum margined and almost evenly rounded. Angle between pronotum and elytra well pronounced, basal pronotal plicae present. Striae moderately defined, almost 1/2 length of pronotum, strongly incurved.</p><fig id="F6" position="float" orientation="portrait"><object-id xmlns:xlink="http://www.w3.org/1999/xlink" content-type="doi" xlink:type="simple">10.3897/zookeys.975.55456.figures14-15</object-id><object-id xmlns:xlink="http://www.w3.org/1999/xlink" content-type="arpha" xlink:type="simple">1B9C777D-5DDC-54DE-B78A-9DEA43CB72D9</object-id><label>Figures 14, 15.</label><caption><p><bold>14</bold><italic><tp:taxon-name><tp:taxon-name-part taxon-name-part-type="genus" reg="Gibbidessus">Gibbidessus</tp:taxon-name-part> <tp:taxon-name-part taxon-name-part-type="species" reg="atomus">atomus</tp:taxon-name-part></tp:taxon-name></italic> sp. nov. <bold>15</bold><italic><tp:taxon-name><tp:taxon-name-part taxon-name-part-type="genus" reg="Gibbidessus">G.</tp:taxon-name-part> <tp:taxon-name-part taxon-name-part-type="species" reg="chipi">chipi</tp:taxon-name-part></tp:taxon-name></italic><bold>A</bold> median lobe in ventral view <bold>B</bold> median lobe in lateral view, left side <bold>C</bold> left paramere in lateral view. Scale bar: 0.2 mm.</p></caption><graphic xmlns:xlink="http://www.w3.org/1999/xlink" xlink:href="zookeys-975-011-g006.jpg" position="float" orientation="portrait" xlink:type="simple" id="oo_462665.jpg"><uri content-type="original_file" xlink:type="simple">https://binary.pensoft.net/fig/462665</uri></graphic></fig><p><bold><italic>Elytra</italic>:</bold> Dark brown with vague basal area ferruginous (Fig. <xref ref-type="fig" rid="F3">8</xref>). Coarsely and densely punctate, shiny, microsculpture absent. Striae weakly impressed, slightly straighter than in female specimens and of same length as basal pronotal striae.</p><fig id="F7" position="float" orientation="portrait"><object-id xmlns:xlink="http://www.w3.org/1999/xlink" content-type="doi" xlink:type="simple">10.3897/zookeys.975.55456.figures16-17</object-id><object-id xmlns:xlink="http://www.w3.org/1999/xlink" content-type="arpha" xlink:type="simple">6EB6767A-9C87-5F3F-B91A-AB65786D9574</object-id><label>Figures 16, 17.</label><caption><p><bold>16</bold><italic><tp:taxon-name><tp:taxon-name-part taxon-name-part-type="genus" reg="Gibbidessus">Gibbidessus</tp:taxon-name-part> <tp:taxon-name-part taxon-name-part-type="species" reg="davidi">davidi</tp:taxon-name-part></tp:taxon-name></italic> sp. nov. <bold>17</bold><italic><tp:taxon-name><tp:taxon-name-part taxon-name-part-type="genus" reg="Gibbidessus">G.</tp:taxon-name-part> <tp:taxon-name-part taxon-name-part-type="species" reg="drikdrikensis">drikdrikensis</tp:taxon-name-part></tp:taxon-name></italic> sp. nov. <bold>A</bold> median lobe in ventral view <bold>B</bold> median lobe in lateral view, left side <bold>C</bold> left paramere in lateral view, <bold>D</bold> right paramere in lateral view. Scale bar: 0.2 mm.</p></caption><graphic xmlns:xlink="http://www.w3.org/1999/xlink" xlink:href="zookeys-975-011-g007.jpg" position="float" orientation="portrait" xlink:type="simple" id="oo_462666.jpg"><uri content-type="original_file" xlink:type="simple">https://binary.pensoft.net/fig/462666</uri></graphic></fig><p><bold><italic>Ventral side</italic>:</bold> Ferruginous. Prothorax and apex of abdomen paler than other parts. Metacoxae and metaventrite covered with numerous larger punctures, surface shiny, without microreticulation. Abdominal ventrites with finer punctures, shiny, microreticulation absent. Metacoxal lines almost straight, anteriorly slightly divergent. Epipleuron ferruginous, coarsely punctate, shiny, lacking microsculpture. Legs ferruginous with meta-/mesotibia and meta-/mesotarsi somewhat darkened.</p><fig id="F8" position="float" orientation="portrait"><object-id xmlns:xlink="http://www.w3.org/1999/xlink" content-type="doi" xlink:type="simple">10.3897/zookeys.975.55456.figures18-19</object-id><object-id xmlns:xlink="http://www.w3.org/1999/xlink" content-type="arpha" xlink:type="simple">BF69899E-4571-5228-B99D-2E44B181014E</object-id><label>Figures 18, 19.</label><caption><p><bold>18</bold><italic><tp:taxon-name><tp:taxon-name-part taxon-name-part-type="genus" reg="Gibbidessus">Gibbidessus</tp:taxon-name-part> <tp:taxon-name-part taxon-name-part-type="species" reg="kangarooensis">kangarooensis</tp:taxon-name-part></tp:taxon-name></italic> sp. nov. <bold>19</bold><italic><tp:taxon-name><tp:taxon-name-part taxon-name-part-type="genus" reg="Gibbidessus">G.</tp:taxon-name-part> <tp:taxon-name-part taxon-name-part-type="species" reg="pederzanii">pederzanii</tp:taxon-name-part></tp:taxon-name></italic> sp. nov. <bold>A</bold> median lobe in ventral view <bold>B</bold> median lobe in lateral view, left side <bold>C</bold> left paramere in lateral view <bold>D</bold> right paramere in lateral view. Scale bar: 0.2 mm.</p></caption><graphic xmlns:xlink="http://www.w3.org/1999/xlink" xlink:href="zookeys-975-011-g008.jpg" position="float" orientation="portrait" xlink:type="simple" id="oo_462667.jpg"><uri content-type="original_file" xlink:type="simple">https://binary.pensoft.net/fig/462667</uri></graphic></fig><p><bold><italic>Male</italic>.</bold> Dorsal surface with coarse punctures but otherwise with shiny surface (Fig. <xref ref-type="fig" rid="F3">8</xref>). Median lobe of aedeagus as in Fig. <xref ref-type="fig" rid="F9">20A, B</xref>. Shape of median lobe, bent evenly and fairly uniform in lateral view, in ventral view tapering and pointed at apex. Parameres bi-segmented, elongated, and with setae inside apical hook (Fig. <xref ref-type="fig" rid="F9">20C, D</xref>).</p><p><bold><italic>Female</italic>.</bold> Dorsal surface almost mat, with coarse punctures and dense microreticulation (Fig. <xref ref-type="fig" rid="F3">9</xref>).</p></tp:treatment-sec><tp:treatment-sec sec-type="Affinities" id="SECID0EPVBI"><title>Affinities.</title><p>This species is similar to <italic><tp:taxon-name><tp:taxon-name-part taxon-name-part-type="genus" reg="Gibbidessus">G.</tp:taxon-name-part> <tp:taxon-name-part taxon-name-part-type="species" reg="kangarooensis">kangarooensis</tp:taxon-name-part></tp:taxon-name></italic> sp. nov. and the larger <italic><tp:taxon-name><tp:taxon-name-part taxon-name-part-type="genus" reg="Gibbidessus">G.</tp:taxon-name-part> <tp:taxon-name-part taxon-name-part-type="species" reg="rottnestensis">rottnestensis</tp:taxon-name-part></tp:taxon-name></italic> sp. nov. (<abbrev xmlns:xlink="http://www.w3.org/1999/xlink" xlink:title="total length" id="ABBRID0ELWBI" xlink:type="simple">TL</abbrev> = 1.5–1.7 mm) but readily separated by the different colour pattern. Furthermore, all three species can be separated by the form of their median lobes and parameres (Figs <xref ref-type="fig" rid="F8">18</xref>, <xref ref-type="fig" rid="F9">20</xref>, <xref ref-type="fig" rid="F9">21</xref>).</p></tp:treatment-sec><tp:treatment-sec sec-type="distribution" id="SECID0E2WBI"><title>Distribution.</title><p>South-western Australia. The most common and widespread species in south-western Australia and a more inland species. South of a line from 230 km north of Perth (Leeman) to Albany (Fig. <xref ref-type="fig" rid="F11">24</xref>).</p></tp:treatment-sec><tp:treatment-sec sec-type="habitat" id="SECID0EFXBI"><title>Habitat.</title><p>Permanent and seasonal, very shallow, sun exposed or half-shaded sedge swamps, lakeshores, larger ponds and flooded meadows on sandy bottom, with a thin layer of peat or rotten debris of sedges (Figs <xref ref-type="fig" rid="F16">30</xref>, <xref ref-type="fig" rid="F17">31</xref>). A winter and early spring breeder. Most specimens were collected in September and October, with the next generation in December and January. Apart from <italic><tp:taxon-name><tp:taxon-name-part taxon-name-part-type="genus" reg="Gibbidessus">G.</tp:taxon-name-part> <tp:taxon-name-part taxon-name-part-type="species" reg="pictipes">pictipes</tp:taxon-name-part></tp:taxon-name></italic>, the water beetle coenosis at Nalyerin Lake (Fig. <xref ref-type="fig" rid="F17">31</xref>) included the following species: <tp:taxon-name><tp:taxon-name-part taxon-name-part-type="family">Dytiscidae</tp:taxon-name-part></tp:taxon-name>: <italic><tp:taxon-name><tp:taxon-name-part taxon-name-part-type="genus" reg="Limbodessus">Limbodessus</tp:taxon-name-part> <tp:taxon-name-part taxon-name-part-type="species" reg="inornatus">inornatus</tp:taxon-name-part></tp:taxon-name></italic>, <italic><tp:taxon-name><tp:taxon-name-part taxon-name-part-type="genus" reg="Antiporus">Antiporus</tp:taxon-name-part> <tp:taxon-name-part taxon-name-part-type="species" reg="hollingsworthi">hollingsworthi</tp:taxon-name-part></tp:taxon-name></italic>, <italic><tp:taxon-name><tp:taxon-name-part taxon-name-part-type="genus" reg="Sternopriscus">Sternopriscus</tp:taxon-name-part> <tp:taxon-name-part taxon-name-part-type="species" reg="minimus">minimus</tp:taxon-name-part></tp:taxon-name></italic>, <italic><tp:taxon-name><tp:taxon-name-part taxon-name-part-type="genus" reg="Exocelina">Exocelina</tp:taxon-name-part> <tp:taxon-name-part taxon-name-part-type="species" reg="ater">ater</tp:taxon-name-part></tp:taxon-name></italic>; <tp:taxon-name><tp:taxon-name-part taxon-name-part-type="family">Hydrophilidae</tp:taxon-name-part></tp:taxon-name>: <italic><tp:taxon-name><tp:taxon-name-part taxon-name-part-type="genus" reg="Enochrus">Enochrus</tp:taxon-name-part> <tp:taxon-name-part taxon-name-part-type="species" reg="eyrensis">eyrensis</tp:taxon-name-part></tp:taxon-name></italic>, <italic><tp:taxon-name><tp:taxon-name-part taxon-name-part-type="genus" reg="Limnoxenus">Limnoxenus</tp:taxon-name-part> <tp:taxon-name-part taxon-name-part-type="species" reg="zealandicus">zealandicus</tp:taxon-name-part></tp:taxon-name></italic>, <italic><tp:taxon-name><tp:taxon-name-part taxon-name-part-type="genus" reg="Paracymus">Paracymus</tp:taxon-name-part> <tp:taxon-name-part taxon-name-part-type="species" reg="pygmaeus">pygmaeus</tp:taxon-name-part></tp:taxon-name></italic> (see <xref ref-type="bibr" rid="B7">Hendrich 2001b</xref>). At Manypeaks (Fig. <xref ref-type="fig" rid="F16">30</xref>) <italic><tp:taxon-name><tp:taxon-name-part taxon-name-part-type="genus" reg="Gibbidessus">G.</tp:taxon-name-part> <tp:taxon-name-part taxon-name-part-type="species" reg="pictipes">pictipes</tp:taxon-name-part></tp:taxon-name></italic> was collected with the <tp:taxon-name><tp:taxon-name-part taxon-name-part-type="family">Dytiscidae</tp:taxon-name-part></tp:taxon-name>: <italic><tp:taxon-name><tp:taxon-name-part taxon-name-part-type="genus" reg="Limbodessus">Limbodessus</tp:taxon-name-part> <tp:taxon-name-part taxon-name-part-type="species" reg="inornatus">inornatus</tp:taxon-name-part></tp:taxon-name></italic>, <italic><tp:taxon-name><tp:taxon-name-part taxon-name-part-type="genus" reg="Sternopriscus">Sternopriscus</tp:taxon-name-part> <tp:taxon-name-part taxon-name-part-type="species" reg="browni">browni</tp:taxon-name-part></tp:taxon-name></italic> Sharp, 1882, <italic><tp:taxon-name><tp:taxon-name-part taxon-name-part-type="genus" reg="Sternopriscus">S.</tp:taxon-name-part> <tp:taxon-name-part taxon-name-part-type="species" reg="multimaculatus">multimaculatus</tp:taxon-name-part></tp:taxon-name></italic> (Clark, 1862), <italic><tp:taxon-name><tp:taxon-name-part taxon-name-part-type="genus" reg="Sternopriscus">S.</tp:taxon-name-part> <tp:taxon-name-part taxon-name-part-type="species" reg="storeyi">storeyi</tp:taxon-name-part></tp:taxon-name></italic> Hendrich &amp; Watts, 2004, <italic><tp:taxon-name><tp:taxon-name-part taxon-name-part-type="genus" reg="Sternopriscus">S.</tp:taxon-name-part> <tp:taxon-name-part taxon-name-part-type="species" reg="wattsi">wattsi</tp:taxon-name-part></tp:taxon-name></italic> Hendrich &amp; Watts, 2004, <italic><tp:taxon-name><tp:taxon-name-part taxon-name-part-type="genus" reg="Necterosoma">Necterosoma</tp:taxon-name-part> <tp:taxon-name-part taxon-name-part-type="species" reg="darwinii">darwinii</tp:taxon-name-part></tp:taxon-name></italic> (Babington, 1841), <italic><tp:taxon-name><tp:taxon-name-part taxon-name-part-type="genus" reg="Rhantus">Rhantus</tp:taxon-name-part> <tp:taxon-name-part taxon-name-part-type="species" reg="suturalis">suturalis</tp:taxon-name-part></tp:taxon-name></italic> and <italic><tp:taxon-name><tp:taxon-name-part taxon-name-part-type="genus" reg="Lancetes">Lancetes</tp:taxon-name-part> <tp:taxon-name-part taxon-name-part-type="species" reg="lanceolatus">lanceolatus</tp:taxon-name-part></tp:taxon-name></italic> (Clark, 1863).</p></tp:treatment-sec><tp:treatment-sec><!--Section generated to contain objects referenced in tp:taxon-treatment.--><fig id="F9" position="float" orientation="portrait"><object-id xmlns:xlink="http://www.w3.org/1999/xlink" content-type="doi" xlink:type="simple">10.3897/zookeys.975.55456.figures20-21</object-id><object-id xmlns:xlink="http://www.w3.org/1999/xlink" content-type="arpha" xlink:type="simple">31E24401-94B0-59D2-BEF0-F106E888E1B3</object-id><label>Figures 20, 21.</label><caption><p><bold>20</bold><italic><tp:taxon-name><tp:taxon-name-part taxon-name-part-type="genus" reg="Gibbidessus">Gibbidessus</tp:taxon-name-part> <tp:taxon-name-part taxon-name-part-type="species" reg="pictipes">pictipes</tp:taxon-name-part></tp:taxon-name></italic><bold>21</bold><italic><tp:taxon-name><tp:taxon-name-part taxon-name-part-type="genus" reg="Gibbidessus">G.</tp:taxon-name-part> <tp:taxon-name-part taxon-name-part-type="species" reg="rottnestensis">rottnestensis</tp:taxon-name-part></tp:taxon-name></italic> sp. nov. <bold>A</bold> median lobe in ventral view <bold>B</bold> median lobe in lateral view, left side <bold>C</bold> left paramere in lateral view, <bold>D</bold> right paramere in lateral view. Scale bar: 0.2 mm.</p></caption><graphic xmlns:xlink="http://www.w3.org/1999/xlink" xlink:href="zookeys-975-011-g009.jpg" position="float" orientation="portrait" xlink:type="simple" id="oo_462668.jpg"><uri content-type="original_file" xlink:type="simple">https://binary.pensoft.net/fig/462668</uri></graphic></fig><fig id="F16" position="float" orientation="portrait"><object-id xmlns:xlink="http://www.w3.org/1999/xlink" content-type="doi" xlink:type="simple">10.3897/zookeys.975.55456.figure30</object-id><object-id xmlns:xlink="http://www.w3.org/1999/xlink" content-type="arpha" xlink:type="simple">8013CD85-9AC7-592C-9C18-F5C7CB683169</object-id><label>Figure 30.</label><caption><p>Habitat of <italic><tp:taxon-name><tp:taxon-name-part taxon-name-part-type="genus" reg="Gibbidessus">Gibbidessus</tp:taxon-name-part> <tp:taxon-name-part taxon-name-part-type="species" reg="pictipes">pictipes</tp:taxon-name-part></tp:taxon-name></italic>. <bold>A, B</bold> Seasonally flooded and exposed wetland with <italic><tp:taxon-name><tp:taxon-name-part taxon-name-part-type="genus" reg="Baumea">Baumea</tp:taxon-name-part></tp:taxon-name></italic> and sedges 3 km ENE Manypeaks, Lake Pleasant Nature Reserve.</p></caption><graphic xmlns:xlink="http://www.w3.org/1999/xlink" xlink:href="zookeys-975-011-g016.jpg" position="float" orientation="portrait" xlink:type="simple" id="oo_462675.jpg"><uri content-type="original_file" xlink:type="simple">https://binary.pensoft.net/fig/462675</uri></graphic></fig><fig id="F17" position="float" orientation="portrait"><object-id xmlns:xlink="http://www.w3.org/1999/xlink" content-type="doi" xlink:type="simple">10.3897/zookeys.975.55456.figure31</object-id><object-id xmlns:xlink="http://www.w3.org/1999/xlink" content-type="arpha" xlink:type="simple">C1B8F8EC-2802-5D21-958F-AE4BB82BD5C0</object-id><label>Figure 31.</label><caption><p>Habitat of <italic><tp:taxon-name><tp:taxon-name-part taxon-name-part-type="genus" reg="Gibbidessus">Gibbidessus</tp:taxon-name-part> <tp:taxon-name-part taxon-name-part-type="species" reg="pictipes">pictipes</tp:taxon-name-part></tp:taxon-name></italic>. <bold>A, B</bold> Seasonally flooded sedge swamp around lake Nalyerin <bold>C</bold> deeper and more permanent part of the lake, with stands of <italic><tp:taxon-name><tp:taxon-name-part taxon-name-part-type="genus" reg="Baumea">Baumea</tp:taxon-name-part></tp:taxon-name></italic>.</p></caption><graphic xmlns:xlink="http://www.w3.org/1999/xlink" xlink:href="zookeys-975-011-g017.jpg" position="float" orientation="portrait" xlink:type="simple" id="oo_462676.jpg"><uri content-type="original_file" xlink:type="simple">https://binary.pensoft.net/fig/462676</uri></graphic></fig><fig id="F11" position="float" orientation="portrait"><object-id xmlns:xlink="http://www.w3.org/1999/xlink" content-type="doi" xlink:type="simple">10.3897/zookeys.975.55456.figures24-25</object-id><object-id xmlns:xlink="http://www.w3.org/1999/xlink" content-type="arpha" xlink:type="simple">700467FC-FAD3-585C-BC04-B7723EA5EF27</object-id><label>Figures 24, 25.</label><caption><p>Distribution of <bold>24</bold><italic><tp:taxon-name><tp:taxon-name-part taxon-name-part-type="genus" reg="Gibbidessus">Gibbidessus</tp:taxon-name-part> <tp:taxon-name-part taxon-name-part-type="species" reg="pictipes">pictipes</tp:taxon-name-part></tp:taxon-name></italic> (black dots) <bold>25</bold><italic><tp:taxon-name><tp:taxon-name-part taxon-name-part-type="genus" reg="Gibbidessus">G.</tp:taxon-name-part> <tp:taxon-name-part taxon-name-part-type="species" reg="pederzanii">pederzanii</tp:taxon-name-part></tp:taxon-name></italic> sp. nov. (red dot), <italic><tp:taxon-name><tp:taxon-name-part taxon-name-part-type="genus" reg="Gibbidessus">G.</tp:taxon-name-part> <tp:taxon-name-part taxon-name-part-type="species" reg="rottnestensis">rottnestensis</tp:taxon-name-part></tp:taxon-name></italic> sp. nov. (blue dots).</p></caption><graphic xmlns:xlink="http://www.w3.org/1999/xlink" xlink:href="zookeys-975-011-g011.jpg" position="float" orientation="portrait" xlink:type="simple" id="oo_462670.jpg"><uri content-type="original_file" xlink:type="simple">https://binary.pensoft.net/fig/462670</uri></graphic></fig></tp:treatment-sec><ref-list><ref id="B19"><mixed-citation xmlns:xlink="http://www.w3.org/1999/xlink" xlink:type="simple"><person-group><name name-style="western"><surname>Watts</surname><given-names>CHS</given-names></name></person-group> (<year>1978</year>) <article-title>A revision of the Australian <tp:taxon-name><tp:taxon-name-part taxon-name-part-type="family">Dytiscidae</tp:taxon-name-part></tp:taxon-name> (<tp:taxon-name><tp:taxon-name-part taxon-name-part-type="order">Coleoptera</tp:taxon-name-part></tp:taxon-name>).</article-title><source>Australian Journal of Zoology Supplement Series</source><volume>57</volume>: <fpage>1</fpage>–<lpage>166</lpage>. <ext-link xlink:type="simple" ext-link-type="doi" xlink:href="10.1071/AJZS057">https://doi.org/10.1071/AJZS057</ext-link></mixed-citation></ref><ref id="B20"><mixed-citation xmlns:xlink="http://www.w3.org/1999/xlink" xlink:type="simple"><person-group><name name-style="western"><surname>Watts</surname><given-names>CHS</given-names></name></person-group> (<year>1985</year>) <article-title>A faunal assessment of Australian <tp:taxon-name><tp:taxon-name-part taxon-name-part-type="clade">Hydradephaga</tp:taxon-name-part></tp:taxon-name>.</article-title><source>Proceedings of the Academy of Natural Sciences of Philadelphia</source><volume>137</volume>(<issue>1</issue>): <fpage>22</fpage>–<lpage>28</lpage>.</mixed-citation></ref><ref id="B13"><mixed-citation xmlns:xlink="http://www.w3.org/1999/xlink" xlink:type="simple"><person-group><name name-style="western"><surname>Lawrence</surname><given-names>JF</given-names></name><name name-style="western"><surname>Weir</surname><given-names>TA</given-names></name><name name-style="western"><surname>Pyke</surname><given-names>JE</given-names></name></person-group> (<year>1987</year>) <source><tp:taxon-name><tp:taxon-name-part taxon-name-part-type="family">Haliplidae</tp:taxon-name-part></tp:taxon-name>, <tp:taxon-name><tp:taxon-name-part taxon-name-part-type="family">Hygrobiidae</tp:taxon-name-part></tp:taxon-name>, <tp:taxon-name><tp:taxon-name-part taxon-name-part-type="family">Noteridae</tp:taxon-name-part></tp:taxon-name>, <tp:taxon-name><tp:taxon-name-part taxon-name-part-type="family">Dytiscidae</tp:taxon-name-part></tp:taxon-name> and <tp:taxon-name><tp:taxon-name-part taxon-name-part-type="family">Gyrinidae</tp:taxon-name-part></tp:taxon-name>. In: Walton DW (Ed.) Zoological Catalogue of Australia. 4.</source><publisher-name>Coleoptera: Archostemata</publisher-name>, <publisher-loc>Myxophaga and Adephaga edited by the Bureau of Flora and Fauna. Canberra: Australian Government Publishing Service</publisher-loc>, <size units="page">444 pp</size>.</mixed-citation></ref><ref id="B4"><mixed-citation xmlns:xlink="http://www.w3.org/1999/xlink" xlink:type="simple"><person-group><name name-style="western"><surname>Biström</surname><given-names>O</given-names></name></person-group> (<year>1988</year>) <article-title>Generic review of the <tp:taxon-name><tp:taxon-name-part taxon-name-part-type="tribe">Bidessini</tp:taxon-name-part></tp:taxon-name> (<tp:taxon-name><tp:taxon-name-part taxon-name-part-type="order">Coleoptera</tp:taxon-name-part></tp:taxon-name>, <tp:taxon-name><tp:taxon-name-part taxon-name-part-type="family">Dytiscidae</tp:taxon-name-part></tp:taxon-name>).</article-title><source>Acta Zoologica Fennica</source><volume>184</volume>: <fpage>1</fpage>–<lpage>41</lpage>.</mixed-citation></ref><ref id="B6"><mixed-citation xmlns:xlink="http://www.w3.org/1999/xlink" xlink:type="simple"><person-group><name name-style="western"><surname>Hendrich</surname><given-names>L</given-names></name></person-group> (<year>2001a</year>) <article-title>A new species of <italic><tp:taxon-name><tp:taxon-name-part taxon-name-part-type="genus">Antiporus</tp:taxon-name-part></tp:taxon-name></italic> Sharp, 1882 from peatland swamps of south-western Australia (<tp:taxon-name><tp:taxon-name-part taxon-name-part-type="order">Coleoptera</tp:taxon-name-part></tp:taxon-name>: <tp:taxon-name><tp:taxon-name-part taxon-name-part-type="family">Dytiscidae</tp:taxon-name-part></tp:taxon-name>).</article-title><source>Linzer biologische Beiträge</source><volume>33</volume>(<issue>1</issue>): <fpage>299</fpage>–<lpage>308</lpage>.</mixed-citation></ref><ref id="B7"><mixed-citation xmlns:xlink="http://www.w3.org/1999/xlink" xlink:type="simple"><person-group><name name-style="western"><surname>Hendrich</surname><given-names>L</given-names></name></person-group> (<year>2001b</year>) <article-title>A new species of <italic><tp:taxon-name><tp:taxon-name-part taxon-name-part-type="genus">Hygrobia</tp:taxon-name-part></tp:taxon-name></italic> Latreille, from peatlands of south-western Australia (<tp:taxon-name><tp:taxon-name-part taxon-name-part-type="order">Coleoptera</tp:taxon-name-part></tp:taxon-name>: <tp:taxon-name><tp:taxon-name-part taxon-name-part-type="family">Hygrobiidae</tp:taxon-name-part></tp:taxon-name>).</article-title><source>Koleopterologische Rundschau</source><volume>71</volume>: <fpage>17</fpage>–<lpage>25</lpage>.</mixed-citation></ref><ref id="B21"><mixed-citation xmlns:xlink="http://www.w3.org/1999/xlink" xlink:type="simple"><person-group><name name-style="western"><surname>Watts</surname><given-names>CHS</given-names></name></person-group> (<year>2002</year>) <article-title>Checklist and guides to the identification, to genus, of adults and larval Australian water beetles of the families <tp:taxon-name><tp:taxon-name-part taxon-name-part-type="family">Dytiscidae</tp:taxon-name-part></tp:taxon-name>, <tp:taxon-name><tp:taxon-name-part taxon-name-part-type="family">Noteridae</tp:taxon-name-part></tp:taxon-name>, <tp:taxon-name><tp:taxon-name-part taxon-name-part-type="family">Hygrobiidae</tp:taxon-name-part></tp:taxon-name>, <tp:taxon-name><tp:taxon-name-part taxon-name-part-type="family">Haliplidae</tp:taxon-name-part></tp:taxon-name>, <tp:taxon-name><tp:taxon-name-part taxon-name-part-type="family">Gyrinidae</tp:taxon-name-part></tp:taxon-name>, <tp:taxon-name><tp:taxon-name-part taxon-name-part-type="family">Hydraenidae</tp:taxon-name-part></tp:taxon-name> and the superfamily <tp:taxon-name><tp:taxon-name-part taxon-name-part-type="superfamily">Hydrophiloidea</tp:taxon-name-part></tp:taxon-name> (<tp:taxon-name><tp:taxon-name-part taxon-name-part-type="class">Insecta</tp:taxon-name-part></tp:taxon-name> – <tp:taxon-name><tp:taxon-name-part taxon-name-part-type="order">Coleoptera</tp:taxon-name-part></tp:taxon-name>). Cooperative Research Centre for Freshwater Ecology (Australia).</article-title><source>Identification and Ecology Guide</source><volume>43</volume>: <fpage>1</fpage>–<lpage>110</lpage>.</mixed-citation></ref></ref-list></tp:taxon-treatment>
