# Supplementary material for: The “minute diving beetles” of southern Australia – taxonomic revision of Gibbidessus Watts, 1978, with description of six new species (Coleoptera, Dytiscidae, Bidessini)
Source: Zookeys. 2020 Oct 12;975:11–49. doi: 10.3897/zookeys.975.55456 (PMC7572521; doi:10.3897/zookeys.975.55456)
Supplement: XML Treatment for Gibbidessus rottnestensis [file zookeys.975.55456-treatment9.xml]

<!DOCTYPE tp:taxon-treatment
  PUBLIC "-//TaxonX//DTD Taxonomic Treatment Publishing DTD v0 20100105//EN" "tax-treatment-NSO.dtd">
<tp:taxon-treatment xmlns:tp="http://www.plazi.org/taxpub"><tp:treatment-meta><kwd-group><label>Taxon classification</label><kwd><named-content xmlns:xlink="http://www.w3.org/1999/xlink" content-type="kingdom">Animalia</named-content></kwd><kwd><named-content xmlns:xlink="http://www.w3.org/1999/xlink" content-type="order">Coleoptera</named-content></kwd><kwd><named-content xmlns:xlink="http://www.w3.org/1999/xlink" content-type="family">Dytiscidae</named-content></kwd></kwd-group><mixed-citation publication-type="journal"><person-group><name><surname>Hendrich</surname><given-names>Lars</given-names></name><name><surname>Watts</surname><given-names>Chris H.S.</given-names></name><name><surname>Balke</surname><given-names>Michael</given-names></name></person-group><article-title>The “minute diving beetles” of southern Australia – taxonomic revision of <italic><tp:taxon-name><tp:taxon-name-part taxon-name-part-type="genus" reg="Gibbidessus">Gibbidessus</tp:taxon-name-part></tp:taxon-name></italic> Watts, 1978, with description of six new species (<tp:taxon-name><tp:taxon-name-part taxon-name-part-type="order">Coleoptera</tp:taxon-name-part></tp:taxon-name>, <tp:taxon-name><tp:taxon-name-part taxon-name-part-type="family">Dytiscidae</tp:taxon-name-part></tp:taxon-name>, <tp:taxon-name><tp:taxon-name-part taxon-name-part-type="tribe">Bidessini</tp:taxon-name-part></tp:taxon-name>)</article-title><source>Zookeys</source><day>12</day><month>10</month><year>2020</year><volume>975</volume><fpage>11</fpage><lpage>49</lpage><pub-id pub-id-type="doi">10.3897/zookeys.975.55456</pub-id></mixed-citation></tp:treatment-meta><tp:nomenclature><tp:taxon-name><object-id xmlns:xlink="http://www.w3.org/1999/xlink" content-type="arpha" xlink:type="simple">F1C213AF-FE24-5ABE-AEA3-A8A92B7C2758</object-id>
              <tp:taxon-name-part taxon-name-part-type="genus" reg="Gibbidessus">Gibbidessus</tp:taxon-name-part>
              <tp:taxon-name-part taxon-name-part-type="species" reg="rottnestensis">rottnestensis</tp:taxon-name-part>
              <object-id xmlns:xlink="http://www.w3.org/1999/xlink" content-type="zoobank" xlink:type="simple">http://zoobank.org/C19B9505-4465-4C4B-BFD4-1BE35B7E645E</object-id>
            </tp:taxon-name><tp:taxon-status xmlns:xlink="http://www.w3.org/1999/xlink" xlink:type="simple">sp. nov.</tp:taxon-status><xref ref-type="fig" rid="F3">Figs 10</xref><xref ref-type="fig" rid="F3">, 11</xref><xref ref-type="fig" rid="F5">, 13</xref><xref ref-type="fig" rid="F9">, 21</xref><xref ref-type="fig" rid="F11">, 25</xref><xref ref-type="fig" rid="F14">, 28</xref><xref ref-type="fig" rid="F15">, 29</xref><tp:nomenclature-citation-list><tp:nomenclature-citation><tp:taxon-name>
                  <tp:taxon-name-part taxon-name-part-type="genus" reg="Uvarus">Uvarus</tp:taxon-name-part> <tp:taxon-name-part taxon-name-part-type="species" reg="pictipes">pictipes</tp:taxon-name-part></tp:taxon-name><comment>(Lea, 1899): <xref ref-type="bibr" rid="B19">Watts (1978</xref>: 33, partim).</comment></tp:nomenclature-citation></tp:nomenclature-citation-list></tp:nomenclature><tp:treatment-sec sec-type="type locality" id="SECID0E6ACI"><title>Type locality.</title><p>Australia, south-western Australia, Rottnest Island [<named-content xmlns:xlink="http://www.w3.org/1999/xlink" content-type="dwc:verbatimCoordinates" xlink:type="simple"><named-content content-type="geo-json" specific-use="{&#34;type&#34;:&#34;Point&#34;,&#34;coordinates&#34;:[115.507222,-32.006111]}" id="NCID0EIBCI" xlink:type="simple">32°0'22S, 115°30'26E</named-content></named-content>].</p></tp:treatment-sec><tp:treatment-sec sec-type="type material" id="SECID0ENBCI"><title>Type material.</title><p><bold><italic>Holotype</italic>:</bold> Male, “W AUS, ca. 25 km N Augusta on Rd. 250, shallow pool, 4.11.2013, leg. Wewalka (A4)” “Holotype <italic><tp:taxon-name><tp:taxon-name-part taxon-name-part-type="genus" reg="Gibbidessus">Gibbidessus</tp:taxon-name-part> <tp:taxon-name-part taxon-name-part-type="species" reg="rottnestensis">rottnestensis</tp:taxon-name-part></tp:taxon-name></italic> Hendrich, Watts &amp; Balke des. 2020” [red printed label] (<named-content xmlns:xlink="http://www.w3.org/1999/xlink" content-type="dwc:institutional_code" xlink:type="simple">WAM</named-content>). <bold><italic>Paratypes</italic> (27 exs.):</bold> 4 specimens with same data as holotype (CGW, <named-content xmlns:xlink="http://www.w3.org/1999/xlink" content-type="dwc:institutional_code" xlink:type="simple">ZSM</named-content>); 3 males, 1 female “Rottnest Is. [<named-content xmlns:xlink="http://www.w3.org/1999/xlink" content-type="dwc:verbatimCoordinates" xlink:type="simple"><named-content content-type="geo-json" specific-use="{&#34;type&#34;:&#34;Point&#34;,&#34;coordinates&#34;:[115.507222,-32.006111]}" id="NCID0E1CCI" xlink:type="simple">32°0'22S, 115°30'26E</named-content></named-content>] Oct´ 31 W.A.”, “Australia, Harvard Exp., Darlington”, “Museum of Comparative Zoology”, “<named-content xmlns:xlink="http://www.w3.org/1999/xlink" content-type="dwc:institutional_code" xlink:type="simple">ANIC</named-content> Database No. 25013255” (<named-content xmlns:xlink="http://www.w3.org/1999/xlink" content-type="dwc:institutional_code" xlink:type="simple">ANIC</named-content>); 3 specimens with same data, and “<named-content xmlns:xlink="http://www.w3.org/1999/xlink" content-type="dwc:institutional_code" xlink:type="simple">SAMA</named-content> Database No 25-00/596” (<named-content xmlns:xlink="http://www.w3.org/1999/xlink" content-type="dwc:institutional_code" xlink:type="simple">SAMA</named-content>). 2 exs., “Australia, <abbrev xmlns:xlink="http://www.w3.org/1999/xlink" xlink:title="Western Australia" id="ABBRID0E6DCI" xlink:type="simple">WA</abbrev>, Perth, Success, Beeliar RP, shallow peaty puddle <named-content xmlns:xlink="http://www.w3.org/1999/xlink" content-type="dwc:verbatimCoordinates" xlink:type="simple"><named-content content-type="geo-json" specific-use="{&#34;type&#34;:&#34;Point&#34;,&#34;coordinates&#34;:[115.839444,-32.134444]}" id="NCID0EGECI" xlink:type="simple">32°8'4S, 115°50'22E</named-content></named-content> 21.-31.10.2015 L. Hendrich (<abbrev xmlns:xlink="http://www.w3.org/1999/xlink" xlink:title="Western Australia" id="ABBRID0ELECI" xlink:type="simple">WA</abbrev> 1/15)”, “M. Balke 7248”, “M. Balke 7247” [green, printed label] (<named-content xmlns:xlink="http://www.w3.org/1999/xlink" content-type="dwc:institutional_code" xlink:type="simple">ZSM</named-content>); 1 ex., “Australia, <abbrev xmlns:xlink="http://www.w3.org/1999/xlink" xlink:title="Western Australia" id="ABBRID0EXECI" xlink:type="simple">WA</abbrev>, Albany Hwy, Muir Lakes Nature Reserve, SW part of Byenup Lagoon, 4. &amp; 5.1.2000, <named-content xmlns:xlink="http://www.w3.org/1999/xlink" content-type="dwc:verbatimCoordinates" xlink:type="simple"><named-content content-type="geo-json" specific-use="{&#34;type&#34;:&#34;Point&#34;,&#34;coordinates&#34;:[116.733333,-34.483333]}" id="NCID0E5ECI" xlink:type="simple">34°29'S, 116°44'E</named-content></named-content> [<named-content xmlns:xlink="http://www.w3.org/1999/xlink" content-type="dwc:verbatimCoordinates" xlink:type="simple"><named-content content-type="geo-json" specific-use="{&#34;type&#34;:&#34;Point&#34;,&#34;coordinates&#34;:[116.738611,-34.501111]}" id="NCID0EGFCI" xlink:type="simple">34°30'4S, 116°44'19E</named-content></named-content>], Hendrich leg. (loc. <abbrev xmlns:xlink="http://www.w3.org/1999/xlink" xlink:title="Western Australia" id="ABBRID0ELFCI" xlink:type="simple">WA</abbrev> 11/157)” (<abbrev xmlns:xlink="http://www.w3.org/1999/xlink" content-type="institution" xlink:title="Collection Lars Hendrich, Berlin, Germany; property of the NMW" id="ABBRID0EPFCI" xlink:type="simple">CLH</abbrev>); 3 exs., “Australia, <abbrev xmlns:xlink="http://www.w3.org/1999/xlink" xlink:title="Western Australia" id="ABBRID0EUFCI" xlink:type="simple">WA</abbrev>, 1 km W Kodjinup NP 34°24.03S, 116°38.37E [<named-content xmlns:xlink="http://www.w3.org/1999/xlink" content-type="dwc:verbatimCoordinates" xlink:type="simple"><named-content content-type="geo-json" specific-use="{&#34;type&#34;:&#34;Point&#34;,&#34;coordinates&#34;:[116.639444,-34.400278]}" id="NCID0E2FCI" xlink:type="simple">34°24'1S, 116°38'22E</named-content></named-content>] 4.X.2003, CHS, Watts leg.”, one specimen “M. Balke 3921” [green, printed label] (<abbrev xmlns:xlink="http://www.w3.org/1999/xlink" content-type="institution" xlink:title="Collection Lars Hendrich, Berlin, Germany; property of the NMW" id="ABBRID0EAGCI" xlink:type="simple">CLH</abbrev>, <named-content xmlns:xlink="http://www.w3.org/1999/xlink" content-type="dwc:institutional_code" xlink:type="simple">SAMA</named-content>); 1 ex., “<abbrev xmlns:xlink="http://www.w3.org/1999/xlink" xlink:title="Western Australia" id="ABBRID0ENGCI" xlink:type="simple">WA</abbrev> Kodjinup N.R. [<named-content xmlns:xlink="http://www.w3.org/1999/xlink" content-type="dwc:verbatimCoordinates" xlink:type="simple"><named-content content-type="geo-json" specific-use="{&#34;type&#34;:&#34;Point&#34;,&#34;coordinates&#34;:[116.658333,-34.386111]}" id="NCID0EUGCI" xlink:type="simple">34°23'10S, 116°39'30E</named-content></named-content>] 21/9/00 C.H.S.Watts”, “<named-content xmlns:xlink="http://www.w3.org/1999/xlink" content-type="dwc:institutional_code" xlink:type="simple">SAMA</named-content> Database No 25-00/594” (<named-content xmlns:xlink="http://www.w3.org/1999/xlink" content-type="dwc:institutional_code" xlink:type="simple">SAMA</named-content>); 2 exs., “AUSTRALIA, <abbrev xmlns:xlink="http://www.w3.org/1999/xlink" xlink:title="Western Australia" id="ABBRID0EJHCI" xlink:type="simple">WA</abbrev>, Midlands, 38 Km ESE Cervantes, Wongonderrah Road, Nambung River Crossing, 9.9.2002, <named-content xmlns:xlink="http://www.w3.org/1999/xlink" content-type="dwc:verbatimCoordinates" xlink:type="simple"><named-content content-type="geo-json" specific-use="{&#34;type&#34;:&#34;Point&#34;,&#34;coordinates&#34;:[115.357500,-30.555833]}" id="NCID0EQHCI" xlink:type="simple">30°33'21S, 115°21'27E</named-content></named-content>, Hendrich leg. /Loc. 28b/192b” (<abbrev xmlns:xlink="http://www.w3.org/1999/xlink" content-type="institution" xlink:title="Collection Lars Hendrich, Berlin, Germany; property of the NMW" id="ABBRID0EVHCI" xlink:type="simple">CLH</abbrev>); 1 ex., “SW Australia/ N Bunbury, Yalgorup N.P. östl. Preston Beach [<named-content xmlns:xlink="http://www.w3.org/1999/xlink" content-type="dwc:verbatimCoordinates" xlink:type="simple"><named-content content-type="geo-json" specific-use="{&#34;type&#34;:&#34;Point&#34;,&#34;coordinates&#34;:[115.668333,-32.876389]}" id="NCID0E4HCI" xlink:type="simple">32°52'35S, 115°40'6E</named-content></named-content>], 0m, 24.11.1996, Hendrich leg./Lok. 30” (<abbrev xmlns:xlink="http://www.w3.org/1999/xlink" content-type="institution" xlink:title="Collection Lars Hendrich, Berlin, Germany; property of the NMW" id="ABBRID0ECICI" xlink:type="simple">CLH</abbrev>); 1 ex., “Australia, <abbrev xmlns:xlink="http://www.w3.org/1999/xlink" xlink:title="Western Australia" id="ABBRID0EHICI" xlink:type="simple">WA</abbrev>, RVDLE03 Riverdale Wetland [<named-content xmlns:xlink="http://www.w3.org/1999/xlink" content-type="dwc:verbatimCoordinates" xlink:type="simple"><named-content content-type="geo-json" specific-use="{&#34;type&#34;:&#34;Point&#34;,&#34;coordinates&#34;:[115.785278,-32.989444]}" id="NCID0EOICI" xlink:type="simple">32°59'22S, 115°47'7E</named-content></named-content>], 23/09/2008, South West Catchment Council Mon.” (<abbrev xmlns:xlink="http://www.w3.org/1999/xlink" content-type="institution" xlink:title="Department of Parks &amp; Wildlife, Kensington, Australia" id="ABBRID0ETICI" xlink:type="simple">DPAW</abbrev>); 1 ex., “Australia, <abbrev xmlns:xlink="http://www.w3.org/1999/xlink" xlink:title="Western Australia" id="ABBRID0EYICI" xlink:type="simple">WA</abbrev>, Pindicup Lake [<named-content xmlns:xlink="http://www.w3.org/1999/xlink" content-type="dwc:verbatimCoordinates" xlink:type="simple"><named-content content-type="geo-json" specific-use="{&#34;type&#34;:&#34;Point&#34;,&#34;coordinates&#34;:[116.722222,-34.409722]}" id="NCID0E6ICI" xlink:type="simple">34°24'35S, 116°43'20E</named-content></named-content>], MUB030, 29.09.2014, Muir-Byenup Survey, M. Pennifold leg.” (<abbrev xmlns:xlink="http://www.w3.org/1999/xlink" content-type="institution" xlink:title="Department of Parks &amp; Wildlife, Kensington, Australia" id="ABBRID0EEJCI" xlink:type="simple">DPAW</abbrev>); 1 ex., “Australia, <abbrev xmlns:xlink="http://www.w3.org/1999/xlink" xlink:title="Western Australia" id="ABBRID0EJJCI" xlink:type="simple">WA</abbrev>, Pindicup Lake [<named-content xmlns:xlink="http://www.w3.org/1999/xlink" content-type="dwc:verbatimCoordinates" xlink:type="simple"><named-content content-type="geo-json" specific-use="{&#34;type&#34;:&#34;Point&#34;,&#34;coordinates&#34;:[116.722222,-34.409722]}" id="NCID0EQJCI" xlink:type="simple">34°24'35S, 116°43'20E</named-content></named-content>], MUB030, 25.09.2014, Muir-Byenup Survey, M. Pennifold leg.” (<abbrev xmlns:xlink="http://www.w3.org/1999/xlink" content-type="institution" xlink:title="Department of Parks &amp; Wildlife, Kensington, Australia" id="ABBRID0EVJCI" xlink:type="simple">DPAW</abbrev>); 2 ex., “Australia, <abbrev xmlns:xlink="http://www.w3.org/1999/xlink" xlink:title="Western Australia" id="ABBRID0E1JCI" xlink:type="simple">WA</abbrev>, wetland north of Mialla Lagoon [<named-content xmlns:xlink="http://www.w3.org/1999/xlink" content-type="dwc:verbatimCoordinates" xlink:type="simple"><named-content content-type="geo-json" specific-use="{&#34;type&#34;:&#34;Point&#34;,&#34;coordinates&#34;:[115.733611,-33.167778]}" id="NCID0EBKCI" xlink:type="simple">33°10'04S, 115°44'01E</named-content></named-content>], MIAL01, 8/10/2007, South-west Catchment Council Wetland Monitoring” (<abbrev xmlns:xlink="http://www.w3.org/1999/xlink" content-type="institution" xlink:title="Department of Parks &amp; Wildlife, Kensington, Australia" id="ABBRID0EGKCI" xlink:type="simple">DPAW</abbrev>). All paratypes are provided with red printed paratype labels.</p></tp:treatment-sec><tp:treatment-sec sec-type="notes" id="SECID0ELKCI"><title>Note.</title><p><xref ref-type="bibr" rid="B19">Watts (1978</xref>: 33) reports <italic><tp:taxon-name><tp:taxon-name-part taxon-name-part-type="genus" reg="Uvarus">Uvarus</tp:taxon-name-part> <tp:taxon-name-part taxon-name-part-type="species" reg="pictipes">pictipes</tp:taxon-name-part></tp:taxon-name></italic> from Rottnest Island (housed in Museum of Comparative Zoology and <named-content xmlns:xlink="http://www.w3.org/1999/xlink" content-type="dwc:institutional_code" xlink:type="simple">SAMA</named-content>); these specimens belong to <italic><tp:taxon-name><tp:taxon-name-part taxon-name-part-type="genus" reg="Gibbidessus">Gibbidessus</tp:taxon-name-part> <tp:taxon-name-part taxon-name-part-type="species" reg="rottnestensis">rottnestensis</tp:taxon-name-part></tp:taxon-name></italic> sp. nov.</p></tp:treatment-sec><tp:treatment-sec sec-type="diagnosis" id="SECID0ETLCI"><title>Diagnosis.</title><p>Larger species which externally is characterised by a more elongate body, shiny non-microreticulate dorsal surface, testaceous markings on elytra, and with distinct habitus disruption between pronotum and elytron. Dorsoventrally slightly flattened. Without cervical line but rather a few punctures instead (Fig. <xref ref-type="fig" rid="F3">10</xref>).</p></tp:treatment-sec><tp:treatment-sec sec-type="description" id="SECID0E4LCI"><title>Measurements.</title><p>Holotype: <abbrev xmlns:xlink="http://www.w3.org/1999/xlink" xlink:title="total length" id="ABBRID0EDMCI" xlink:type="simple">TL</abbrev> = 1.85 mm, <abbrev xmlns:xlink="http://www.w3.org/1999/xlink" xlink:title="total length without head" id="ABBRID0EHMCI" xlink:type="simple">TL-H</abbrev> = 1.65 mm, <abbrev xmlns:xlink="http://www.w3.org/1999/xlink" xlink:title="maximum width" id="ABBRID0ELMCI" xlink:type="simple">MW</abbrev> = 0.95 mm. Paratypes: <abbrev xmlns:xlink="http://www.w3.org/1999/xlink" xlink:title="total length" id="ABBRID0EPMCI" xlink:type="simple">TL</abbrev> = 1.7–1.9 mm, <abbrev xmlns:xlink="http://www.w3.org/1999/xlink" xlink:title="total length without head" id="ABBRID0ETMCI" xlink:type="simple">TL-H</abbrev> = 1.5–1.7 mm, <abbrev xmlns:xlink="http://www.w3.org/1999/xlink" xlink:title="maximum width" id="ABBRID0EXMCI" xlink:type="simple">MW</abbrev> = 0.85–1.0 mm.</p><p><bold><italic>Head</italic>:</bold> Black to ferruginous, without cervical line but rather a few punctures instead (punctures not obvious in females) (Fig. <xref ref-type="fig" rid="F5">13B</xref>). Evenly and coarsely punctate, shiny but with weak microreticulation. Punctures weak anteriorly and stronger posteriorly between eyes. Antennae relatively short, stout. Antennomeres 1-3 ferruginous, 4-11 darkened anteriorly.</p><p><bold><italic>Pronotum</italic>:</bold> Ferruginous, anterior and posterior margins darker. Broadest at middle. Punctation very strong, almost evenly distributed, shiny and microsculpture absent. Sides of pronotum broadly margined and almost evenly rounded. Angle between pronotum and elytra well pronounced, basal pronotal plicae present. Striae moderately defined, almost 1/2 length of pronotum, strongly incurved.</p><p><bold><italic>Elytra</italic>:</bold> Dark brown to black, with distinct basal and subapical testaceous markings (Fig. <xref ref-type="fig" rid="F3">10</xref>). Coarsely and densely punctate, shiny, microsculpture absent. Striae weakly impressed, slightly incurved and of same length as basal pronotal striae.</p><p><bold><italic>Ventral side</italic>:</bold> Ferruginous. Prothorax and apex of abdomen paler than other parts. Metacoxae and metaventrite covered with numerous larger punctures, surface shiny, without microreticulation. Abdominal ventrites with finer punctures, shiny, microreticulation absent. Metacoxal lines almost straight, anteriorly slightly divergent. Epipleuron ferruginous, coarsely punctate, shiny, lacking microsculpture. Legs ferruginous with meta-/mesotibia and meta-/mesotarsae somewhat darkened.</p><p><bold><italic>Male</italic>.</bold> Dorsal surface with coarse punctures but otherwise with shiny surface (Fig. <xref ref-type="fig" rid="F3">10</xref>). Median lobe of aedeagus as in Fig. <xref ref-type="fig" rid="F9">21A, B</xref>. Shape of median lobe, bent evenly and fairly uniform in lateral view, in ventral view strongly tapering and rounded at apex. Parameres bi-segmented, elongated, without setae inside apical hook (Fig. <xref ref-type="fig" rid="F9">21C, D</xref>).</p><fig id="F9" position="float" orientation="portrait"><object-id xmlns:xlink="http://www.w3.org/1999/xlink" content-type="doi" xlink:type="simple">10.3897/zookeys.975.55456.figures20-21</object-id><object-id xmlns:xlink="http://www.w3.org/1999/xlink" content-type="arpha" xlink:type="simple">31E24401-94B0-59D2-BEF0-F106E888E1B3</object-id><label>Figures 20, 21.</label><caption><p><bold>20</bold><italic><tp:taxon-name><tp:taxon-name-part taxon-name-part-type="genus" reg="Gibbidessus">Gibbidessus</tp:taxon-name-part> <tp:taxon-name-part taxon-name-part-type="species" reg="pictipes">pictipes</tp:taxon-name-part></tp:taxon-name></italic><bold>21</bold><italic><tp:taxon-name><tp:taxon-name-part taxon-name-part-type="genus" reg="Gibbidessus">G.</tp:taxon-name-part> <tp:taxon-name-part taxon-name-part-type="species" reg="rottnestensis">rottnestensis</tp:taxon-name-part></tp:taxon-name></italic> sp. nov. <bold>A</bold> median lobe in ventral view <bold>B</bold> median lobe in lateral view, left side <bold>C</bold> left paramere in lateral view, <bold>D</bold> right paramere in lateral view. Scale bar: 0.2 mm.</p></caption><graphic xmlns:xlink="http://www.w3.org/1999/xlink" xlink:href="zookeys-975-011-g009.jpg" position="float" orientation="portrait" xlink:type="simple" id="oo_462668.jpg"><uri content-type="original_file" xlink:type="simple">https://binary.pensoft.net/fig/462668</uri></graphic></fig><p><bold><italic>Female</italic>.</bold> Dorsal surface almost mat, with coarse punctures and dense microreticulation (Fig. <xref ref-type="fig" rid="F3">11</xref>).</p></tp:treatment-sec><tp:treatment-sec sec-type="Affinities" id="SECID0EMQCI"><title>Affinities.</title><p>This species is similar to the smaller <italic><tp:taxon-name><tp:taxon-name-part taxon-name-part-type="genus" reg="Gibbidessus">G.</tp:taxon-name-part> <tp:taxon-name-part taxon-name-part-type="species" reg="pictipes">pictipes</tp:taxon-name-part></tp:taxon-name></italic> (<abbrev xmlns:xlink="http://www.w3.org/1999/xlink" xlink:title="total length" id="ABBRID0E4QCI" xlink:type="simple">TL</abbrev> = 1.45–1.6 mm) but readily separated by the different colour pattern on elytra. Furthermore, both species can be separated by the form of their median lobes and parameres (Figs <xref ref-type="fig" rid="F9">20</xref>, <xref ref-type="fig" rid="F9">21</xref>).</p></tp:treatment-sec><tp:treatment-sec sec-type="etymology" id="SECID0EJRCI"><title>Etymology.</title><p>The species is named after the type locality. The specific epithet is a substantive in the genitive case.</p><fig id="F10" position="float" orientation="portrait"><object-id xmlns:xlink="http://www.w3.org/1999/xlink" content-type="doi" xlink:type="simple">10.3897/zookeys.975.55456.figures22-23</object-id><object-id xmlns:xlink="http://www.w3.org/1999/xlink" content-type="arpha" xlink:type="simple">81835CB5-FC4D-54AB-ABE7-6ED3878CC03F</object-id><label>Figures 22, 23.</label><caption><p>Distribution of <bold>22</bold><italic><tp:taxon-name><tp:taxon-name-part taxon-name-part-type="genus" reg="Gibbidessus">Gibbidessus</tp:taxon-name-part> <tp:taxon-name-part taxon-name-part-type="species" reg="chipi">chipi</tp:taxon-name-part></tp:taxon-name></italic> (black dots), <italic><tp:taxon-name><tp:taxon-name-part taxon-name-part-type="genus" reg="Gibbidessus">G.</tp:taxon-name-part> <tp:taxon-name-part taxon-name-part-type="species" reg="drikdrikensis">drikdrikensis</tp:taxon-name-part></tp:taxon-name></italic> sp. nov. (yellow square), <italic><tp:taxon-name><tp:taxon-name-part taxon-name-part-type="genus" reg="Gibbidessus">G.</tp:taxon-name-part> <tp:taxon-name-part taxon-name-part-type="species" reg="kangarooensis">kangarooensis</tp:taxon-name-part></tp:taxon-name></italic> sp. nov. (red square) <bold>23</bold><italic><tp:taxon-name><tp:taxon-name-part taxon-name-part-type="genus" reg="Gibbidessus">G.</tp:taxon-name-part> <tp:taxon-name-part taxon-name-part-type="species" reg="atomus">atomus</tp:taxon-name-part></tp:taxon-name></italic> sp. nov. (red square), <italic><tp:taxon-name><tp:taxon-name-part taxon-name-part-type="genus" reg="Gibbidessus">G.</tp:taxon-name-part> <tp:taxon-name-part taxon-name-part-type="species" reg="davidi">davidi</tp:taxon-name-part></tp:taxon-name></italic> sp. nov. (yellow square).</p></caption><graphic xmlns:xlink="http://www.w3.org/1999/xlink" xlink:href="zookeys-975-011-g010.jpg" position="float" orientation="portrait" xlink:type="simple" id="oo_462669.jpg"><uri content-type="original_file" xlink:type="simple">https://binary.pensoft.net/fig/462669</uri></graphic></fig></tp:treatment-sec><tp:treatment-sec sec-type="distribution" id="SECID0EWTCI"><title>Distribution.</title><p>South-western Australia. Widespread but always rare and in low population densities. A more coastal species, from around 100 km north of Perth to south of Augusta and eastwards to the Muir Lakes (Fig. <xref ref-type="fig" rid="F11">25</xref>).</p><fig id="F11" position="float" orientation="portrait"><object-id xmlns:xlink="http://www.w3.org/1999/xlink" content-type="doi" xlink:type="simple">10.3897/zookeys.975.55456.figures24-25</object-id><object-id xmlns:xlink="http://www.w3.org/1999/xlink" content-type="arpha" xlink:type="simple">700467FC-FAD3-585C-BC04-B7723EA5EF27</object-id><label>Figures 24, 25.</label><caption><p>Distribution of <bold>24</bold><italic><tp:taxon-name><tp:taxon-name-part taxon-name-part-type="genus" reg="Gibbidessus">Gibbidessus</tp:taxon-name-part> <tp:taxon-name-part taxon-name-part-type="species" reg="pictipes">pictipes</tp:taxon-name-part></tp:taxon-name></italic> (black dots) <bold>25</bold><italic><tp:taxon-name><tp:taxon-name-part taxon-name-part-type="genus" reg="Gibbidessus">G.</tp:taxon-name-part> <tp:taxon-name-part taxon-name-part-type="species" reg="pederzanii">pederzanii</tp:taxon-name-part></tp:taxon-name></italic> sp. nov. (red dot), <italic><tp:taxon-name><tp:taxon-name-part taxon-name-part-type="genus" reg="Gibbidessus">G.</tp:taxon-name-part> <tp:taxon-name-part taxon-name-part-type="species" reg="rottnestensis">rottnestensis</tp:taxon-name-part></tp:taxon-name></italic> sp. nov. (blue dots).</p></caption><graphic xmlns:xlink="http://www.w3.org/1999/xlink" xlink:href="zookeys-975-011-g011.jpg" position="float" orientation="portrait" xlink:type="simple" id="oo_462670.jpg"><uri content-type="original_file" xlink:type="simple">https://binary.pensoft.net/fig/462670</uri></graphic></fig></tp:treatment-sec><tp:treatment-sec sec-type="habitat" id="SECID0ESVCI"><title>Habitat.</title><p>Seasonal, very shallow and exposed sedge swamps, pool and puddles on sandy bottom, with a thin layer of peat and rotten debris of sedges (Figs <xref ref-type="fig" rid="F14">28</xref>, <xref ref-type="fig" rid="F15">29</xref>). <italic><tp:taxon-name><tp:taxon-name-part taxon-name-part-type="genus" reg="Gibbidessus">Gibbidessus</tp:taxon-name-part> <tp:taxon-name-part taxon-name-part-type="species" reg="rottnestensis">rottnestensis</tp:taxon-name-part></tp:taxon-name></italic> sp. nov. tolerates slightly saline water as it was found at Preston Beach in a shallow lagoon near the coast. According to the data it is an early spring breeder. Most specimens were collected in September and October. In the Riverdale Wetland the species was syntopic with <italic><tp:taxon-name><tp:taxon-name-part taxon-name-part-type="genus" reg="Gibbidessus">Gibbidessus</tp:taxon-name-part> <tp:taxon-name-part taxon-name-part-type="species" reg="atomus">atomus</tp:taxon-name-part></tp:taxon-name></italic> sp. nov. and <italic><tp:taxon-name><tp:taxon-name-part taxon-name-part-type="genus" reg="Gibbidessus">G.</tp:taxon-name-part> <tp:taxon-name-part taxon-name-part-type="species" reg="davidi">davidi</tp:taxon-name-part></tp:taxon-name></italic> sp. nov. For the rich water beetle coenosis in Beeliar Regional Park near Perth see under <italic><tp:taxon-name><tp:taxon-name-part taxon-name-part-type="genus" reg="Gibbidessus">Gibbidessus</tp:taxon-name-part> <tp:taxon-name-part taxon-name-part-type="species" reg="davidi">davidi</tp:taxon-name-part></tp:taxon-name></italic> sp. nov. In the seasonal swamps at Wongonderrah Road, near Nambung River Crossing, the species was collected with several hundred specimens of an undescribed <italic><tp:taxon-name><tp:taxon-name-part taxon-name-part-type="genus" reg="Exocelina">Exocelina</tp:taxon-name-part></tp:taxon-name></italic> species and <italic><tp:taxon-name><tp:taxon-name-part taxon-name-part-type="genus" reg="Hyderodes">Hyderodes</tp:taxon-name-part> <tp:taxon-name-part taxon-name-part-type="species" reg="crassus">crassus</tp:taxon-name-part></tp:taxon-name></italic> Sharp, 1882; at Preston Beach north of Bunbury it was collected with <italic><tp:taxon-name><tp:taxon-name-part taxon-name-part-type="genus" reg="Hyphydrus">Hyphydrus</tp:taxon-name-part> <tp:taxon-name-part taxon-name-part-type="species" reg="elegans">elegans</tp:taxon-name-part></tp:taxon-name></italic> (Montrouzier, 1860), <italic><tp:taxon-name><tp:taxon-name-part taxon-name-part-type="genus" reg="Necterosoma">Necterosoma</tp:taxon-name-part> <tp:taxon-name-part taxon-name-part-type="species" reg="darwinii">darwinii</tp:taxon-name-part></tp:taxon-name></italic>, and <italic><tp:taxon-name><tp:taxon-name-part taxon-name-part-type="genus" reg="Platynectes">Platynectes</tp:taxon-name-part> <tp:taxon-name-part taxon-name-part-type="species" reg="aenescens">aenescens</tp:taxon-name-part></tp:taxon-name></italic> Sharp, 1882.</p><fig id="F12" position="float" orientation="portrait"><object-id xmlns:xlink="http://www.w3.org/1999/xlink" content-type="doi" xlink:type="simple">10.3897/zookeys.975.55456.figure26</object-id><object-id xmlns:xlink="http://www.w3.org/1999/xlink" content-type="arpha" xlink:type="simple">7798F026-6EF7-52C2-B4C4-C04E17F18B8E</object-id><label>Figure 26.</label><caption><p>Maximum likelihood tree for Australian <italic><tp:taxon-name><tp:taxon-name-part taxon-name-part-type="genus" reg="Gibbidessus">Gibbidessus</tp:taxon-name-part></tp:taxon-name></italic>. Neighbour joining tree (p-distances) calculated with Geneious (11.0.4.) software.</p></caption><graphic xmlns:xlink="http://www.w3.org/1999/xlink" xlink:href="zookeys-975-011-g012.jpg" position="float" orientation="portrait" xlink:type="simple" id="oo_462671.jpg"><uri content-type="original_file" xlink:type="simple">https://binary.pensoft.net/fig/462671</uri></graphic></fig><fig id="F13" position="float" orientation="portrait"><object-id xmlns:xlink="http://www.w3.org/1999/xlink" content-type="doi" xlink:type="simple">10.3897/zookeys.975.55456.figure27</object-id><object-id xmlns:xlink="http://www.w3.org/1999/xlink" content-type="arpha" xlink:type="simple">FA3F8CE1-B760-55A0-84EF-F823FC8AEE36</object-id><label>Figure 27.</label><caption><p>Habitat of <italic><tp:taxon-name><tp:taxon-name-part taxon-name-part-type="genus" reg="Gibbidessus">Gibbidessus</tp:taxon-name-part> <tp:taxon-name-part taxon-name-part-type="species" reg="atomus">atomus</tp:taxon-name-part></tp:taxon-name></italic> sp. nov. and <italic><tp:taxon-name><tp:taxon-name-part taxon-name-part-type="genus" reg="Gibbidessus">Gibbidessus</tp:taxon-name-part> <tp:taxon-name-part taxon-name-part-type="species" reg="davidi">davidi</tp:taxon-name-part></tp:taxon-name></italic> sp. nov. <bold>A</bold> Seasonally flooded <italic><tp:taxon-name><tp:taxon-name-part taxon-name-part-type="genus" reg="Melaleuca">Melaleuca</tp:taxon-name-part></tp:taxon-name></italic> sedge swamp <bold>B</bold> small and shallow heathland pool along Windy Harbour Road, south of Northcliffe, south-western Australia.</p></caption><graphic xmlns:xlink="http://www.w3.org/1999/xlink" xlink:href="zookeys-975-011-g013.jpg" position="float" orientation="portrait" xlink:type="simple" id="oo_462672.jpg"><uri content-type="original_file" xlink:type="simple">https://binary.pensoft.net/fig/462672</uri></graphic></fig><fig id="F14" position="float" orientation="portrait"><object-id xmlns:xlink="http://www.w3.org/1999/xlink" content-type="doi" xlink:type="simple">10.3897/zookeys.975.55456.figure28</object-id><object-id xmlns:xlink="http://www.w3.org/1999/xlink" content-type="arpha" xlink:type="simple">62835F06-BEBB-5D25-8F6D-08ABEF3CB06F</object-id><label>Figure 28.</label><caption><p>Habitat of <italic><tp:taxon-name><tp:taxon-name-part taxon-name-part-type="genus" reg="Gibbidessus">Gibbidessus</tp:taxon-name-part> <tp:taxon-name-part taxon-name-part-type="species" reg="davidi">davidi</tp:taxon-name-part></tp:taxon-name></italic> sp. nov. and <italic><tp:taxon-name><tp:taxon-name-part taxon-name-part-type="genus" reg="Gibbidessus">Gibbidessus</tp:taxon-name-part> <tp:taxon-name-part taxon-name-part-type="species" reg="rottnestensis">rottnestensis</tp:taxon-name-part></tp:taxon-name></italic> sp. nov. <bold>A</bold> Shallow peaty pool with mats of floating grasses along Beeliar Swamps in Perth <bold>B</bold> same spot and habitat details with collecting methods.</p></caption><graphic xmlns:xlink="http://www.w3.org/1999/xlink" xlink:href="zookeys-975-011-g014.jpg" position="float" orientation="portrait" xlink:type="simple" id="oo_462673.jpg"><uri content-type="original_file" xlink:type="simple">https://binary.pensoft.net/fig/462673</uri></graphic></fig><fig id="F15" position="float" orientation="portrait"><object-id xmlns:xlink="http://www.w3.org/1999/xlink" content-type="doi" xlink:type="simple">10.3897/zookeys.975.55456.figure29</object-id><object-id xmlns:xlink="http://www.w3.org/1999/xlink" content-type="arpha" xlink:type="simple">D224EACA-44F1-53F3-809E-F74BD56EACD4</object-id><label>Figure 29.</label><caption><p>Habitat of <italic><tp:taxon-name><tp:taxon-name-part taxon-name-part-type="genus" reg="Gibbidessus">Gibbidessus</tp:taxon-name-part> <tp:taxon-name-part taxon-name-part-type="species" reg="rottnestensis">rottnestensis</tp:taxon-name-part></tp:taxon-name></italic> sp. nov. <bold>A</bold> and <bold>B</bold> seasonally flooded wetlands at Wongonderrah Road, Nambung River Crossing, 38 Km ESE Cervantes.</p></caption><graphic xmlns:xlink="http://www.w3.org/1999/xlink" xlink:href="zookeys-975-011-g015.jpg" position="float" orientation="portrait" xlink:type="simple" id="oo_462674.jpg"><uri content-type="original_file" xlink:type="simple">https://binary.pensoft.net/fig/462674</uri></graphic></fig><fig id="F16" position="float" orientation="portrait"><object-id xmlns:xlink="http://www.w3.org/1999/xlink" content-type="doi" xlink:type="simple">10.3897/zookeys.975.55456.figure30</object-id><object-id xmlns:xlink="http://www.w3.org/1999/xlink" content-type="arpha" xlink:type="simple">8013CD85-9AC7-592C-9C18-F5C7CB683169</object-id><label>Figure 30.</label><caption><p>Habitat of <italic><tp:taxon-name><tp:taxon-name-part taxon-name-part-type="genus" reg="Gibbidessus">Gibbidessus</tp:taxon-name-part> <tp:taxon-name-part taxon-name-part-type="species" reg="pictipes">pictipes</tp:taxon-name-part></tp:taxon-name></italic>. <bold>A, B</bold> Seasonally flooded and exposed wetland with <italic><tp:taxon-name><tp:taxon-name-part taxon-name-part-type="genus" reg="Baumea">Baumea</tp:taxon-name-part></tp:taxon-name></italic> and sedges 3 km ENE Manypeaks, Lake Pleasant Nature Reserve.</p></caption><graphic xmlns:xlink="http://www.w3.org/1999/xlink" xlink:href="zookeys-975-011-g016.jpg" position="float" orientation="portrait" xlink:type="simple" id="oo_462675.jpg"><uri content-type="original_file" xlink:type="simple">https://binary.pensoft.net/fig/462675</uri></graphic></fig><fig id="F17" position="float" orientation="portrait"><object-id xmlns:xlink="http://www.w3.org/1999/xlink" content-type="doi" xlink:type="simple">10.3897/zookeys.975.55456.figure31</object-id><object-id xmlns:xlink="http://www.w3.org/1999/xlink" content-type="arpha" xlink:type="simple">C1B8F8EC-2802-5D21-958F-AE4BB82BD5C0</object-id><label>Figure 31.</label><caption><p>Habitat of <italic><tp:taxon-name><tp:taxon-name-part taxon-name-part-type="genus" reg="Gibbidessus">Gibbidessus</tp:taxon-name-part> <tp:taxon-name-part taxon-name-part-type="species" reg="pictipes">pictipes</tp:taxon-name-part></tp:taxon-name></italic>. <bold>A, B</bold> Seasonally flooded sedge swamp around lake Nalyerin <bold>C</bold> deeper and more permanent part of the lake, with stands of <italic><tp:taxon-name><tp:taxon-name-part taxon-name-part-type="genus" reg="Baumea">Baumea</tp:taxon-name-part></tp:taxon-name></italic>.</p></caption><graphic xmlns:xlink="http://www.w3.org/1999/xlink" xlink:href="zookeys-975-011-g017.jpg" position="float" orientation="portrait" xlink:type="simple" id="oo_462676.jpg"><uri content-type="original_file" xlink:type="simple">https://binary.pensoft.net/fig/462676</uri></graphic></fig></tp:treatment-sec><tp:treatment-sec><!--Section generated to contain objects referenced in tp:taxon-treatment.--><fig id="F3" position="float" orientation="portrait"><object-id xmlns:xlink="http://www.w3.org/1999/xlink" content-type="doi" xlink:type="simple">10.3897/zookeys.975.55456.figures8-11</object-id><object-id xmlns:xlink="http://www.w3.org/1999/xlink" content-type="arpha" xlink:type="simple">8C6F7A04-FDDF-5D8A-B6ED-BA3E22A74ADE</object-id><label>Figures 8–11.</label><caption><p>Habitus of <bold>8</bold><italic><tp:taxon-name><tp:taxon-name-part taxon-name-part-type="genus" reg="Gibbidessus">G.</tp:taxon-name-part> <tp:taxon-name-part taxon-name-part-type="species" reg="pictipes">pictipes</tp:taxon-name-part></tp:taxon-name></italic>, male <bold>9</bold><italic><tp:taxon-name><tp:taxon-name-part taxon-name-part-type="genus" reg="Gibbidessus">G.</tp:taxon-name-part> <tp:taxon-name-part taxon-name-part-type="species" reg="pictipes">pictipes</tp:taxon-name-part></tp:taxon-name></italic>, female <bold>10</bold><italic><tp:taxon-name><tp:taxon-name-part taxon-name-part-type="genus" reg="Gibbidessus">G.</tp:taxon-name-part> <tp:taxon-name-part taxon-name-part-type="species" reg="rottnestensis">rottnestensis</tp:taxon-name-part></tp:taxon-name></italic> sp. nov., male <bold>11</bold><italic><tp:taxon-name><tp:taxon-name-part taxon-name-part-type="genus" reg="Gibbidessus">G.</tp:taxon-name-part> <tp:taxon-name-part taxon-name-part-type="species" reg="rottnestensis">rottnestensis</tp:taxon-name-part></tp:taxon-name></italic> sp. nov., female. Scale bar: 1.0 mm.</p></caption><graphic xmlns:xlink="http://www.w3.org/1999/xlink" xlink:href="zookeys-975-011-g003.jpg" position="float" orientation="portrait" xlink:type="simple" id="oo_462662.jpg"><uri content-type="original_file" xlink:type="simple">https://binary.pensoft.net/fig/462662</uri></graphic></fig><fig id="F5" position="float" orientation="portrait"><object-id xmlns:xlink="http://www.w3.org/1999/xlink" content-type="doi" xlink:type="simple">10.3897/zookeys.975.55456.figure13</object-id><object-id xmlns:xlink="http://www.w3.org/1999/xlink" content-type="arpha" xlink:type="simple">23609FDA-1674-584A-B098-E3986C2FD94C</object-id><label>Figure 13.</label><caption><p>Head of <italic><tp:taxon-name><tp:taxon-name-part taxon-name-part-type="genus" reg="Gibbidessus">G.</tp:taxon-name-part> <tp:taxon-name-part taxon-name-part-type="species" reg="pictipes">pictipes</tp:taxon-name-part></tp:taxon-name></italic><bold>A</bold> without cervical line (red arrows), and of <italic><tp:taxon-name><tp:taxon-name-part taxon-name-part-type="genus" reg="Gibbidessus">G.</tp:taxon-name-part> <tp:taxon-name-part taxon-name-part-type="species" reg="rottnestensis">rottnestensis</tp:taxon-name-part></tp:taxon-name></italic> sp. nov. <bold>B</bold> without cervical line but rather a few punctures instead (red arrows).</p></caption><graphic xmlns:xlink="http://www.w3.org/1999/xlink" xlink:href="zookeys-975-011-g005.jpg" position="float" orientation="portrait" xlink:type="simple" id="oo_462664.jpg"><uri content-type="original_file" xlink:type="simple">https://binary.pensoft.net/fig/462664</uri></graphic></fig></tp:treatment-sec><ref-list><ref id="B19"><mixed-citation xmlns:xlink="http://www.w3.org/1999/xlink" xlink:type="simple"><person-group><name name-style="western"><surname>Watts</surname><given-names>CHS</given-names></name></person-group> (<year>1978</year>) <article-title>A revision of the Australian <tp:taxon-name><tp:taxon-name-part taxon-name-part-type="family">Dytiscidae</tp:taxon-name-part></tp:taxon-name> (<tp:taxon-name><tp:taxon-name-part taxon-name-part-type="order">Coleoptera</tp:taxon-name-part></tp:taxon-name>).</article-title><source>Australian Journal of Zoology Supplement Series</source><volume>57</volume>: <fpage>1</fpage>–<lpage>166</lpage>. <ext-link xlink:type="simple" ext-link-type="doi" xlink:href="10.1071/AJZS057">https://doi.org/10.1071/AJZS057</ext-link></mixed-citation></ref></ref-list></tp:taxon-treatment>
